# Supplementary material for: Untargeted Metabolomics Unravel the Effect of SlPBB2 on Tomato Fruit Quality and Associated Plant Metabolism
Source: Metabolites. 2026 Jan 12;16(1):68. doi: 10.3390/metabo16010068 (PMC12844362; doi:10.3390/metabo16010068)
Supplement: Supplementary file 1 [file metabolites-16-00068-s001.zip]

Archive with 4 entries (4 files):
- Figure S1 Comparison of the total ion current chromatograms (TIC) of QC samples..pdf
- Table S1 Metabolite Qualitative and Quantitative Result.xlsx
- Table S2a Significant differential metabolites in the positive ion mode.xlsx
- table S2b Significant differential metabolites in the negative ion mode.xlsx
