# Supplementary material for: Untargeted Metabolomics Unravel the Effect of SlPBB2 on Tomato Fruit Quality and Associated Plant Metabolism
Source: Metabolites. 2026 Jan 12;16(1):68. doi: 10.3390/metabo16010068 (PMC12844362; doi:10.3390/metabo16010068)
Supplement: Supplementary file 1 [file metabolites-16-00068-s001.zip › Table S2a Significant differential metabolites in the positive ion mode.xlsx]

## Sheet: RNAi_vs_WT
ID	adduct	Name	VIP	Fold change	p-value	m/z	rt(min)	KEGG	Superclass	Class	Subclass	Formula	INCHIKEY	SMILES	RNAi111	RNAi112	RNAi131	RNAi132	RNAi161	RNAi162	WT1	WT2	WT3	WT4	WT5	WT6	QC-1	QC-2	QC-3
POS_946	[M+H]+	Indole-3-acetaldehyde	3.2288	0.27941	2.14735e-05	160.074	1.573	C00637	Organoheterocyclic compounds	Indoles and derivatives	Indoles	C10H9NO	WHOOUMGHGSPMGR-UHFFFAOYSA-N	C1=CC2=C(C=C1)NC=C2CC=O	708405	1.13935e+06	523806	527290	1.41831e+06	28791.9	2.48945e+06	2.32092e+06	2.61463e+06	2.65509e+06	3.25228e+06	2.22168e+06	2.0311e+06	2.00443e+06	2.00422e+06
POS_8402	[M+NH4]+	Darendoside A	1.26373	5.98253	0.000401125	450.195	3.277		Organic oxygen compounds	Organooxygen compounds	Carbohydrates and carbohydrate conjugates	C19H28O11	WWVATHTYIDDAQF-DERWZFJFSA-N		216361	397529	209467	128598	264676	186580	43604	43034	32815.9	37903.8	33340.3	43853.7	144294	143392	143377
POS_11434	[M+H]+	3-{7-[5-(1-hydroxyhenicosa-4,8-dien-1-yl)oxolan-2-yl]heptyl}-5-methyl-5H-furan-2-one	1.51858	0.419715	0.000421849	573.485	13.392					C37H64O4	FGFWSFXBCSXBEY-MLPZMSAMNA-N	O=C1OC(C=C1CCCCCCCC2OC(CC2)C(O)CCC=CCCC=CCCCCCCCCCCCC)C	468256	607618	291184	344864	210504	293090	723911	812413	998989	689451	845067	1.20879e+06	686178	767400	686750
POS_8517	[M+Na]+	5‐(1‐benzofuran‐2‐yl)‐N,N‐dimethyl‐2‐[4‐(piperazin‐1‐yl)phenyl]‐1,3‐thiazole‐4‐carboxamide	3.01798	3.82148	0.000650129	455.152	3.278		Organoheterocyclic compounds	Diazinanes	Piperazines	C24H24N4O2S	UMTLULRIWDACNW-UHFFFAOYSA-N	CN(C)C(c1c(c2cc3ccccc3o2)sc(c2ccc(cc2)N2CCNCC2)n1)=O	1.27972e+06	2.36556e+06	1.24045e+06	796916	1.775e+06	1.34784e+06	409450	348944	367336	376554	279473	522448	1.18007e+06	1.15482e+06	1.15449e+06
POS_4023	[M+Na]+	Microminutin	1.76051	0.0501821	0.000820615	295.057	5.815		Phenylpropanoids and polyketides	Coumarins and derivatives		C15H12O5	AZYVCLJYWIHOAD-UHFFFAOYSA-N	CC1=C(C2=C(C=CC3=C2OC(=O)C=C3)OC)C(=O)OC1	776.199	98788.2	13215.8	8553.31	19896.4	19069.4	414821	509821	1.0397e+06	518347	310502	401165	248657	248662	247638
POS_13839	[M+H]+	HexCer 34:3;2O|HexCer 18:2;2O/16:1	5.52345	0.502205	0.00083006	696.539	12.765					C40H73NO8	MADQKKUXEXEXCR-UHFFFAOYSA-N	O=C(NC(COC1OC(CO)C(O)C(O)C1O)C(O)C=CCCC=CCCCCCCCCC)CCCCCCCC=CCCCCCC	1.09414e+07	1.13083e+07	6.80969e+06	7.4699e+06	4.49032e+06	2.72982e+06	1.43414e+07	1.40489e+07	1.20782e+07	1.69254e+07	1.50326e+07	1.46881e+07	1.18675e+07	1.18688e+07	1.17753e+07
POS_4679	[M+H]+	Drofenine	1.3029	1.84583	0.00163984	318.239	9.402		Benzenoids	Benzene and substituted derivatives		C20H31NO2	AGJBLWCLQCKRJP-UHFFFAOYSA-N	CCN(CC)CCOC(=O)C(C1=CC=CC=C1)C2CCCCC2	349253	442823	323289	230975	306055	422590	191069	224528	130959	218831	129101	229656	363056	349135	349102
POS_13905	[M+Na]+	15-(2-Amino-2-oxoethyl)-10,11,23-trihydroxy-18-[(3-methyl-2-oxopentanoyl)amino]-9,14,17-trioxo-N-[(1Z)-1-propen-1-yl]-8,13,16-triazatetracyclo[18.3.1.0~2,7~.0~6,10~]tetracosa-1(24),2,4,6,20,22-hexaene-12-carboxamide	1.35485	0.166644	0.00181302	701.254	5.294		Organic acids and derivatives	Carboxylic acids and derivatives	Amino acids, peptides, and analogues	C33H38N6O10	ZIAXNZCTODBCKW-WCIBSUBMSA-N	O=C(NC1C(O)=NC(C(O)=NC(C(O)=NC=CC)C(O)C2(O)C(=O)NC3=C(C=CC=C32)C4=CC(=CC=C4O)C1)CC(=N)O)C(=O)C(C)CC	12291.6	108914	33307.1	33635.9	89305.6	140057	331099	251238	642487	285945	301314	693330	283429	254413	283449
POS_5849	[M+H]+	[4,6-diethyl-6-(4-ethyl-2-methyloctyl)-3H-1,2-dioxin-3-yl]acetic acid	1.23545	3.74569	0.00185851	355.283	10.917					C21H38O4	PGURXSLSPSOJSS-ZHOBMISMNA-N	O=C(O)CC1OOC(C=C1CC)(CC)CC(C)CC(CC)CCCC	273646	73110.1	186636	340490	332868	252545	75257.2	64730.3	49499.3	31989.5	56601.7	111515	155942	157958	155054
POS_6913	[M+H-H2O]+	alpha-Spinasterol	1.05337	0.6313	0.00200874	395.365	12.681		Lipids and lipid-like molecules	Steroids and steroid derivatives	Stigmastanes and derivatives		JZVFJDZBLUFKCA-FXIAWGAOSA-N	CC[C@H](/C=C/[C@@H](C)[C@H]1CC[C@@H]2[C@@]1(CC[C@H]3C2=CC[C@@H]4[C@@]3(CC[C@@H](C4)O)C)C)C(C)C	792142	741116	904255	1.17332e+06	791920	377924	1.32361e+06	1.26006e+06	1.23664e+06	1.41823e+06	1.16107e+06	1.17315e+06	1.18719e+06	1.21628e+06	1.06362e+06
POS_14119	[M+H]+	HexCer 34:2;3O|HexCer 18:2;2O/16:0;O	1.51423	0.564836	0.00228979	714.548	12.768					C40H75NO9	HOMYIYLRRDTKAA-UHFFFAOYSA-N	O=C(NC(COC1OC(CO)C(O)C(O)C1O)C(O)C=CCCC=CCCCCCCCCC)C(O)CCCCCCCCCCCCCC	1.24499e+06	1.15235e+06	804523	773204	521167	299079	1.47028e+06	1.26299e+06	1.3992e+06	1.52606e+06	1.41663e+06	1.41458e+06	1.20953e+06	1.14073e+06	1.18148e+06
POS_5491	[M+NH4]+	Coumaric acid O-glucoside	2.38331	0.234605	0.00342347	344.133	2.541		Organic oxygen compounds	Organooxygen compounds	Carbohydrates and carbohydrate conjugates	C15H18O8	LJFYQZQUAULRDF-FDGSXQGBSA-N		56244	686201	38306.2	38421.5	632174	595229	849523	1.13692e+06	2.43183e+06	1.34454e+06	937380	2.02333e+06	939112	918184	918058
POS_12018	[M+H-H2O]+	DG(18:2(9Z,12Z)/18:2(9Z,12Z))	1.99261	0.782171	0.00370496	599.502	12.677					C39H68O5	MQGBAQLIFKSMEM-ZHARMHCNSA-N	O=C(OCC(OC(=O)CCCCCCCC=CCC=CCCCCC)CO)CCCCCCCC=CCC=CCCCCC	1.62043e+07	1.71302e+07	1.69176e+07	1.95039e+07	1.26853e+07	1.32876e+07	1.81529e+07	2.16363e+07	2.00521e+07	1.98039e+07	2.16145e+07	2.11291e+07	2.08834e+07	2.09006e+07	2.04287e+07
POS_8023	[M+H]+	Mundulone	2.34544	4.16141	0.00713107	435.185	3.772		Phenylpropanoids and polyketides	Isoflavonoids	Isoflavans	C26H26O6	KJTDZAHLWHEULN-UHFFFAOYSA-N	O=C1C(=COC=2C=C3OC(C)(C)C(O)CC3=CC21)C=4C=CC=5OC(C=CC5C4OC)(C)C	1.58779e+06	1.57505e+06	654322	579521	603786	561042	159340	226562	200037	313438	280099	156972	695363	679269	679238
POS_217	[M]+	Choline	3.40609	0.831624	0.00857776	104.107	0.667	C00114	Organic nitrogen compounds	Organonitrogen compounds	Quaternary ammonium salts	[C5H14NO]+	OEYIOHPDSNJKLS-UHFFFAOYSA-N		8.26878e+06	9.35135e+06	9.06973e+06	7.7425e+06	9.74613e+06	1.08019e+07	9.90628e+06	1.0856e+07	1.10191e+07	1.13352e+07	1.24996e+07	1.04959e+07	1.01742e+07	1.01944e+07	1.02052e+07
POS_2007	[M+H]+	Cinnamoyl putrescin	1.1744	3.59173	0.0108403	219.148	4.338		Phenylpropanoids and polyketides	Cinnamic acids and derivatives	Cinnamic acid amides	C13H18N2O	UYLFIIUIXMINML-CMDGGOBGSA-N	C1=CC=C(C=C1)/C=C/C(=NCCCCN)O	106868	364962	179790	92217.6	396414	300965	25941.1	112006	72608.2	96379.8	54157.2	40167.8	169322	169363	167414
POS_3677	[M+H]+	Octadecanamide	11.0402	0.641836	0.0131873	284.294	11.569	C13846	Organic acids and derivatives	Carboximidic acids and derivatives	Carboximidic acids	C18H37NO	LYRFLYHAGKPMFH-UHFFFAOYSA-N	CCCCCCCCCCCCCCCCCC(=O)N	8.87376e+07	8.46864e+07	7.40933e+07	8.35777e+07	5.04215e+07	1.56707e+07	9.51349e+07	1.00599e+08	1.09602e+08	1.15711e+08	1.09021e+08	8.87619e+07	1.08294e+08	1.0806e+08	1.06918e+08
POS_779	[M+H]+	Phthalic anhydride	1.20114	1.46901	0.0142078	149.021	11.653					C8H4O3	LGRFSURHDFAFJT-UHFFFAOYSA-N	C1=CC2=C(C=C1)C(=O)OC2=O	277355	410903	270148	320770	465989	471477	275072	243711	227064	304678	242154	216261	284463	284499	276982
POS_4437	[M+H]+	(5S,6E,8S,9Z,13S,14R)-5-Hydroxy-8-methoxy-5,9,13,14-tetramethyl-1-oxacyclotetradeca-6,9-dien-2-one	1.0313	1.83627	0.0254304	311.221	9.188		Phenylpropanoids and polyketides	Macrolides and analogues		C18H30O4	XIHUXEHAQPSMTF-KBVZDLPWSA-N		216019	183818	159226	164246	342393	277914	160965	70303.9	60074.3	89719.3	129494	221153	172810	171144	172179
POS_2239	[M+H]+	N,N-Dimethyldodecylamine N-oxide	2.16155	1.62114	0.0259876	230.248	8.508		Organic nitrogen compounds	Organonitrogen compounds	Aminoxides	C14H31NO	SYELZBGXAIXKHU-UHFFFAOYSA-N	CCCCCCCCCCCCN(=O)(C)C	685056	643160	1.62461e+06	1.0177e+06	1.10891e+06	1.39738e+06	668905	625382	704151	668351	645645	682786	813005	781186	791548
POS_3982	[M+H]+	8-[3-Oxo-2-[(E)-pent-2-enyl]cyclopenten-1-yl]octanoic acid	2.37785	1.92285	0.0315756	293.21	8.966		Lipids and lipid-like molecules	Fatty Acyls	Fatty acids and conjugates	C18H28O3	RHVWQVSLVMXMBR-XVNBXDOJSA-N		1.03705e+06	786170	780727	811477	1.7964e+06	1.54617e+06	766886	340545	263381	437292	658562	1.04792e+06	864804	867151	864803
POS_713	[M+H-H2O]+	Tryptophol	4.5648	1.52285	0.0324632	144.08	3.143	C00955	Organoheterocyclic compounds	Indoles and derivatives	Indoles	C10H11NO	MBBOMCVGYCRMEA-UHFFFAOYSA-N	C1=CC2=C(C=C1)NC=C2CCO	6.31161e+06	6.79843e+06	6.74015e+06	3.73601e+06	3.6759e+06	4.27816e+06	2.96131e+06	3.75779e+06	2.86049e+06	4.48646e+06	4.46788e+06	2.17743e+06	4.68752e+06	4.5349e+06	4.53505e+06
POS_4050	[M+H]+	9-Oxooctadeca-10,12-dienoic acid	2.9522	1.94287	0.0331989	295.227	9.549		Lipids and lipid-like molecules	Fatty Acyls	Lineolic acids and derivatives	C18H30O3	LUZSWWYKKLTDHU-UHFFFAOYSA-N	CCCCCC=CC=CC(=O)CCCCCCCC(=O)O	1.58697e+06	1.27845e+06	1.30882e+06	1.13498e+06	3.05811e+06	2.23148e+06	1.12524e+06	550494	448834	710902	1.0778e+06	1.54195e+06	1.36383e+06	1.32749e+06	1.36395e+06
POS_2833	[M+H]+	Palmitic amide	5.97318	0.780005	0.038083	256.264	10.999					C16H33NO	HSEMFIZWXHQJAE-UHFFFAOYSA-N	O=C(N)CCCCCCCCCCCCCCC	1.04429e+08	1.06904e+08	8.8158e+07	9.66055e+07	9.87361e+07	3.95683e+07	1.11104e+08	1.09996e+08	1.14866e+08	1.13632e+08	1.10323e+08	1.25204e+08	1.19721e+08	1.18971e+08	1.18967e+08
POS_6788	[M+H]+	Dioctyl phthalate	1.21374	1.52054	0.0475391	391.284	11.654		Benzenoids	Benzene and substituted derivatives	Benzoic acids and derivatives	C24H38O4	MQIUGAXCHLFZKX-UHFFFAOYSA-N	O=C(OCCCCCCCC)C=1C=CC=CC1C(=O)OCCCCCCCC	298436	705572	352486	316238	386150	391283	289984	278767	259418	263132	286246	233829	357787	313031	326918
POS_7497	[M-H2O+H]+	6-[3-[(3,4-Dimethoxyphenyl)methyl]-4-methoxy-2-(methoxymethyl)butyl]-4-methoxy-1,3-benzodioxole	1.33804	1.13338	0.0545345	415.21	8.324		Lignans, neolignans and related compounds	Dibenzylbutane lignans		C24H32O7	RCFGIEPQSDGMJJ-UHFFFAOYSA-N	COCC(CC1=CC=C(C(=C1)OC)OC)C(CC2=CC3=C(C(=C2)OC)OCO3)COC	637925	590012	585274	663970	717523	727379	501260	662850	598319	548671	622127	527285	1.68114e+06	1.66403e+06	1.66403e+06
POS_8788	[M+Na]+	5-[(1R,3S,5R,8S)-3-(beta-D-glucopyranosyloxy)-8-hydroxy-1,5-dimethyl-6-oxabicyclo[3.2.1]oct-8-yl]-3-methyl-, (2Z,4E)-2,4-pentadienoic acid	1.68793	0.656684	0.0649927	467.188	2.958		Lipids and lipid-like molecules	Prenol lipids	Sesquiterpenoids	C21H32O10	UHHVHDDICOEBTQ-QCJIOVKVSA-N	C/C(=C/C(=O)O)/C=C/[C@@]1([C@]2(C)C[C@H](C[C@@]1(C)OC2)O[C@H]3[C@@H]([C@H]([C@@H]([C@@H](CO)O3)O)O)O)O	787780	1.47555e+06	744085	566341	1.38164e+06	2.35436e+06	2.10717e+06	1.24683e+06	1.82779e+06	2.26407e+06	1.76411e+06	1.92135e+06	1.71784e+06	1.67217e+06	1.67193e+06
POS_4115	[M+H]+	Palmitoleoyl Ethanolamide	1.41152	1.31356	0.0659586	298.274	9.907		Organic nitrogen compounds	Organonitrogen compounds	Amines	C18H35NO2	WFRLANWAASSSFV-FPLPWBNLSA-N		645575	538957	501157	398892	703485	724420	475219	385145	430868	463217	299865	619703	651083	633186	633882
POS_583	[M+H]+	DL-Isoleucine	2.10603	1.50782	0.0800945	132.101	1.129	C16434	Organic acids and derivatives	Carboxylic acids and derivatives	Amino acids, peptides, and analogues	C6H13NO2	AGPKZVBTJJNPAG-UHFFFAOYSA-N	CCC(C)C(C(=O)O)N	1.17285e+06	942870	582336	709535	1.02746e+06	1.72517e+06	600364	737049	803430	768278	790789	385605	913452	903359	902693
POS_3156	[M+H]+	2-(6-Aminopurin-9-yl)-5-(hydroxymethyl)oxolane-3,4-diol	3.07833	1.31853	0.0873302	268.103	2.119		Nucleosides, nucleotides, and analogues	Purine nucleosides		C10H13N5O4	OIRDTQYFTABQOQ-UHFFFAOYSA-N	OCC1OC(N2C=NC=3C(=NC=NC32)N)C(O)C1O	3.90668e+06	2.46712e+06	3.59905e+06	3.87406e+06	2.77144e+06	1.88795e+06	2.58118e+06	2.24677e+06	2.37787e+06	1.64817e+06	2.09567e+06	3.08588e+06	2.85144e+06	2.85164e+06	2.83125e+06
POS_117	[M+H]+	Piperidine	1.81134	1.52035	0.0913836	86.0961	1.124	C01746	Organoheterocyclic compounds	Piperidines		C5H11N	NQRYJNQNLNOLGT-UHFFFAOYSA-N	C1CCNCC1	863030	694574	414213	497873	710030	1.29043e+06	426183	536587	578875	551757	576373	270430	653328	653056	647055
POS_3434	[M+H]+	Triphenylphosphine oxide	5.69305	1.15692	0.0922689	279.093	6.99		Benzenoids	Benzene and substituted derivatives	Phenylphosphines and derivatives	C18H15OP	FIQMHBFVRAXMOP-UHFFFAOYSA-N	C1=CC=C(C=C1)P(=O)(C2=CC=CC=C2)C3=CC=CC=C3	9.48312e+06	9.82449e+06	1.12613e+07	1.15128e+07	9.96889e+06	1.43885e+07	9.6277e+06	8.92735e+06	1.00124e+07	1.08097e+07	9.38407e+06	8.66645e+06	1.09688e+07	9.7931e+06	9.80543e+06
POS_5959	[M+H]+	Glyceryl monostearate	2.92785	0.777018	0.0938648	359.314	11.704		Lipids and lipid-like molecules	Glycerolipids	Monoradylglycerols	C21H42O4	VBICKXHEKHSIBG-UHFFFAOYSA-N	O=C(OCC(O)CO)CCCCCCCCCCCCCCCCC	2.29082e+07	2.14331e+07	2.22348e+07	2.07802e+07	1.11192e+07	7.41551e+06	2.13036e+07	2.38228e+07	2.35039e+07	2.20288e+07	2.26519e+07	2.29676e+07	1.40035e+07	1.3981e+07	1.39809e+07
POS_8836	[M+Na]+	Monotropitoside	2.7291	0.334252	0.096248	469.134	3.924		Organic oxygen compounds	Organooxygen compounds	Carbohydrates and carbohydrate conjugates	C19H26O12	VHUNCYDAXJGCLO-AHMNSWSSSA-N	COC(=O)C1=C(C=CC=C1)O[C@H]2[C@@H]([C@H]([C@@H]([C@@H](CO[C@H]3[C@@H]([C@H]([C@@H](CO3)O)O)O)O2)O)O)O	12154.9	35005.3	10895.5	7028.84	362198	4.01285e+06	314974	2.10079e+06	3.17607e+06	3.28234e+06	2.79701e+06	1.6126e+06	1.71361e+06	1.70491e+06	1.70483e+06
POS_3119	[M+H]+	Mirtazapine	1.00886	1.29451	0.097061	266.173	6.781	C07570	Organoheterocyclic compounds	Piperazinoazepines		C17H19N3	RONZAEMNMFQXRA-UHFFFAOYSA-N	CN1CCN2C(C1)C3=C(C=CC=C3)CC4=CC=CN=C42	238184	333205	230893	207467	360648	412348	241572	188252	230062	286262	193978	237037	304113	290333	290230
POS_3481	[M+H]+	Metalaxyl	1.22676	40.3928	0.0995228	280.154	6.507	C10947	Organic acids and derivatives	Carboxylic acids and derivatives	Amino acids, peptides, and analogues	C15H21NO4	ZQEIXNIJLIKNTD-UHFFFAOYSA-N	CC1=CC=CC(=C1N(C(C)C(=O)OC)C(=O)COC)C	164683	209208	5792.64	6315.76	928821	248964	5103.07	9846.13	8607.4	5458.58	5633.93	4065.35	137701	137701	135757
POS_7958	[M+ACN+H]+	[1,14-Dihydroxy-8-(hydroxymethyl)-4,12,12,15-tetramethyl-5-oxo-13-tetracyclo[8.5.0.02,6.011,13]pentadeca-3,8-dienyl] acetate	1.47742	1.16781	0.108332	432.237	8.01		Lipids and lipid-like molecules	Prenol lipids	Diterpenoids	C22H30O6	WZYGIALDVOKLLL-UHFFFAOYSA-N	CC1=CC2C(CC(=CC3C4C(C)(C)C4(C(C(C)C23O)O)OC(=O)C)CO)C1=O	749672	578807	668269	753248	766302	921576	609607	684610	778424	511898	650525	565112	763781	734689	743744
POS_4039	[M+H]+	11-(Phenylcarbonyl)-7,11-diazatricyclo[7.3.1.0<2,7>]trideca-2,4-dien-6-one	0.334398	1.13282	0.623989	295.151	5.929		Organoheterocyclic compounds	Piperidines	N-acylpiperidines	C18H18N2O2	HODDQHCNQOBZKP-UHFFFAOYSA-N	C1=CC=C(C=C1)C(=O)N2CC3CC(C2)C4=CC=CC(=O)N4C3	32954.6	27621.1	25059.2	24031.2	63014	51171.5	46051.5	16169	19924.9	26523	41108.8	47828.3	35721.1	34613	35723.9
POS_5217	[M+H-H2O]+	12,19,20-Trihydroxy-14-methylenegeranylnerol	0.489287	0.778948	0.0235784	337.27	12.705					C21H38O4	GNDMMQFAFXCKOZ-HQNHMHSFNA-N	OCC=C(CO)CCCC(CO)CCC=C(C)C(O)CC(=C)C(C)C	516878	684701	544132	807866	473834	575576	711292	728358	757791	832834	665907	929272	775160	749982	747399
POS_2163	[M+H]+	12-Hydroxyjasmonic acid	0.56067	2.00561	0.356658	227.128	3.527		Lipids and lipid-like molecules	Fatty Acyls	Lineolic acids and derivatives	C12H18O4	RZGFUGXQKMEMOO-BSANDHCLSA-N		12679.7	28358.6	19671.6	11136.1	26480.5	142638	19489.9	14975.6	17029.1	30811	22614.2	15225.6	30196.5	30500.5	30196.4
POS_2532	[M+H]+	12-Methyltetradecanoic acid	0.705512	1.17733	0.0633582	243.231	10.534	C16665	Lipids and lipid-like molecules	Fatty Acyls	Fatty acids and conjugates	C15H30O2	XKLJLHAPJBUBNL-UHFFFAOYSA-N	CCC(C)CCCCCCCCCCC(=O)O	141746	160019	150157	141511	187418	203259	130131	129393	152571	122430	150902	150457	101584	101593	100670
POS_7796	[M+Na]+	[1-(3,4-Dihydroxy-5-methoxyphenyl)-7-(3,4-dihydroxyphenyl)heptan-3-yl] acetate	0.0559654	0.750785	0.253315	427.167	4.96		Phenylpropanoids and polyketides	Diarylheptanoids	Linear diarylheptanoids	C22H28O7	ISMTYWQWKQRTNM-UHFFFAOYSA-N	CC(=O)OC(CCCCC1=CC=C(C(=C1)O)O)CCC2=CC(=C(C(=C2)O)O)OC	12951.8	21358.1	7434.58	5260.96	21147.9	10230.7	10737.1	17165.7	22350.9	11048.8	19899.9	23200.5	16542.7	15544.7	16550
POS_635	[M+H]+	1-(3-Aminophenyl)ethanone	0.263685	2.28757	0.00709262	136.074	2.332		Organic oxygen compounds	Organooxygen compounds	Carbonyl compounds	C8H9NO	CKQHAYFOPRIUOM-UHFFFAOYSA-N	CC(=O)C1=CC=CC(=C1)N	18502.7	16252.2	20124.2	7206.72	11029.8	8189.29	5388.89	6531.67	5691.16	6002.49	7048.53	4879.34	11056	11238.6	10730.5
POS_6999	[M+Na]+	[1,3-Dihydroxy-1-(7-methoxy-2-oxochromen-6-yl)-3-methylbutan-2-yl] (E)-2-methylbut-2-enoate	0.66614	4.38734	0.373735	399.141	4.214		Phenylpropanoids and polyketides	Coumarins and derivatives		C20H24O7	GFMYIOGFYYHKLA-IZZDOVSWSA-N	C/C=C(\C)/C(=O)OC(C(C1=CC2=C(C=C1OC)OC(=O)C=C2)O)C(C)(C)O	20626.3	16586	3165.39	14352.3	459305	22035.3	23138.3	12658.6	25195.4	15463	17195.6	28534.8	19805.6	19157.6	19153.2
POS_1876	[M+H]+	1,3-Diphenylguanidine	0.566121	9.02478	0.299266	212.118	4.11		Benzenoids	Benzene and substituted derivatives		C13H13N3	OWRCNXZUPFZXOS-UHFFFAOYSA-N	C1=CC=C(C=C1)NC(=N)NC2=CC=CC=C2	5883.02	12020.1	12518.9	4161.76	299857	21507	6517.86	6144.57	7093.39	11251	4631.22	3803.18	9511.51	7761.7	8282.06
POS_7875	[M+H-H2O]+	13'-Hydroxy-alpha-tocopherol	0.878106	0.648928	0.0367935	429.372	13.598					C29H50O3	URYLCCKXLNXSRS-XIRVVSDESA-N	OC=1C(=C(C=2OC(C)(CCC2C1C)CCCC(C)CCCC(C)CCCC(C)CO)C)C	683450	722435	465757	570405	226433	175838	507702	793680	743485	719363	743468	875406	643470	643571	658471
POS_2250	[M+H]+	1-[3-(Trifluoromethyl)phenyl]piperazine	0.136987	1.91722	0.0942415	231.117	2.977		Organoheterocyclic compounds	Diazinanes	Piperazines	C11H13F3N2	KKIMDKMETPPURN-UHFFFAOYSA-N	C1=CC(=CC(=C1)C(F)(F)F)N2CCNCC2	2093.02	3351.84	2711.51	1147.95	6411.51	6385.53	2269.48	581.79	2310.87	1923	2578.7	1864	35743.9	34885.3	34876.9
POS_274	[M+H]+	1,4-Cyclohexanedione	0.176869	1.17823	0.647029	113.059	2.381		Organic oxygen compounds	Organooxygen compounds	Carbonyl compounds	C6H8O2	DCZFGQYXRKMVFG-UHFFFAOYSA-N	O=C1CCC(=O)CC1	10144.6	40215	30686.6	9920.59	18477.5	20542.9	21092.2	7112.92	41351.5	12565.9	15828.8	12373	21430.2	19705.8	21440.8
POS_5701	[M+Na]+	1-(4-Hydroxyphenyl)-3-[(2R,3R,4S,5S,6R)-3,4,5-trihydroxy-6-(hydroxymethyl)oxan-2-yl]oxypropan-1-one	0.325157	0.974871	0.948038	351.106	2.148		Lipids and lipid-like molecules	Fatty Acyls	Fatty acyl glycosides	C15H20O8	NPAQHLFPEOMKAL-UXXRCYHCSA-N	C1=C(C=CC(=C1)O)C(=O)CCO[C@H]2[C@@H]([C@H]([C@@H]([C@@H](CO)O2)O)O)O	13219.2	17255.8	7475.41	11040.8	32345	62944.5	13916.5	20867.6	25620.2	38576.3	30329.3	18689.8	26867.8	25129.8	25119.9
POS_5776	[M+Na]+	(15Z)-9,12,13-Trihydroxy-15-octadecenoic acid	0.670063	1.38709	0.393293	353.23	7.131		Lipids and lipid-like molecules	Fatty Acyls	Fatty acids and conjugates	C18H34O5	DNWUYCUUEGGVPR-CLTKARDFSA-N	O=C(O)CCCCCCCC(O)CCC(O)C(O)CC=CCC	88772.1	84490.2	81897.7	33033.5	267016	166460	100130	44005.1	52461.4	79470.8	92847.6	151360	97532.8	94880.4	97531.5
POS_7759	[M+H]+	17(21)-Hopen-6-one	1.07171	1.31707	0.643111	425.377	12.001		Lipids and lipid-like molecules	Prenol lipids	Hopanoids	C30H48O	OZFAGHUNGAZEMO-VKNUIDEPSA-N	CC(C)C1=C2CC[C@]3(C)[C@H](CC[C@@H]4[C@@]5(C)CCCC(C)(C)C5C(=O)C[C@]43C)[C@@]2(C)CC1	61672.3	117979	577302	1.17173e+06	566378	466092	969362	72444.2	96458.1	84470.1	59927.8	965629	464315	461355	464312
POS_3399	[M+H]+	1,8-dimethyl-6-oxo-7-(propan-2-ylidene)-2,3,4,8-tetrahydro-1H-naphthalen-2-ylacetate	1.52569	1.17336	0.110379	277.181	8.613					C17H24O3	RIMSRWLZAHVEPH-FHXDREJJNA-N	O=C1C=C2CCC(OC(=O)C)C(C)C2(C)CC1=C(C)C	648224	651884	760441	780624	727572	1.03352e+06	684751	595653	698047	755475	622903	565477	786742	717468	717214
POS_2990	[M+H]+	1,9-Heptadecadiene-4,6-diyne-3,8-diol	0.1552	1.21493	0.264887	261.181	8.274		Lipids and lipid-like molecules	Fatty Acyls	Fatty alcohols	C17H24O2	QWCNQXNAFCBLLV-RCQSYPNMSA-N	OC(C#CC#CC(O)C=CCCCCCCC)C=C	5278.01	6063.19	7635.52	6971.72	13077.8	8662.34	7936.67	5686.17	5834.14	7014.49	6895.29	5885.51	8973.87	8987.95	8698.95
POS_1156	[M+H]+	1-(Aminomethyl)cyclohexaneacetate	0.594625	1.29672	0.199591	172.133	4.322		Organic acids and derivatives	Carboxylic acids and derivatives	Amino acids, peptides, and analogues	C9H17NO2	UGJMXCAKCUNAIE-UHFFFAOYSA-N	C1CCC(CC1)(CC(=O)O)CN	97027.1	209401	99001.2	97014	187465	127554	121313	93167.5	87099	115795	74172.6	138861	143958	140273	140256
POS_200	[M+H]+	1-Azaniumylcyclopropane-1-carboxylate	0.614815	0.856556	0.51908	102.054	0.607		Organic acids and derivatives	Carboxylic acids and derivatives	Amino acids, peptides, and analogues	C4H7NO2	PAJPWUMXBYXFCZ-UHFFFAOYSA-N	O=C(O)C1(N)CC1	363026	400274	231622	164058	100039	289990	189524	401068	333731	385526	356030	142536	331175	329408	329401
POS_4647	[M+Na]+	(1E,4E)-1,5-Bis(4-methoxyphenyl)penta-1,4-dien-3-one	0.279615	1.60055	0.0138178	317.116	1.131		Benzenoids	Phenol ethers	Anisoles	C19H18O3	IOZVKDXPBWBUKY-LQIBPGRFSA-N	COC1=CC=C(/C=C/C(=O)/C=C/C2=CC=C(C=C2)OC)C=C1	22398	18382.8	10954.9	13844.9	19926.3	25032.8	10465.3	12732.8	13491.5	12514.2	12218.8	7641.04	15258.1	14385.7	14374.3
POS_9841	[M+H]+	1-Heptadecanoyl-sn-glycero-3-phosphocholine	0.0889689	0.765502	0.224876	510.361	11.097	C04230	Lipids and lipid-like molecules	Glycerophospholipids	Glycerophosphocholines	C25H52NO7P	SRRQPVVYXBTRQK-XMMPIXPASA-N	CCCCCCCCCCCCCCCCC(=O)OC[C@H](COP(=O)([O-])OCC[N+](C)(C)C)O	12985.6	8130.86	8443.29	11195.5	9574.36	12517.3	7816.31	18176.6	13572	19973.3	16637.8	5922.92	15096	13104.8	15456
POS_8497	[M+H]+	1-Hexadecanoyl-sn-glycero-3-phosphoethanolamine	0.261462	0.783323	0.199485	454.289	10.806		Lipids and lipid-like molecules	Glycerophospholipids	Glycerophosphoethanolamines	C21H44NO7P	YVYMBNSKXOXSKW-HXUWFJFHSA-N	CCCCCCCCCCCCCCCC(=O)OC[C@H](COP(=O)(O)OCCN)O	89701.9	80662.2	62879.9	73178.2	105331	99170	69780.9	149589	106448	159912	97841	68679.5	111303	110870	109590
POS_4106	[M+H]+	1-Methylguanosine	0.374378	1.57271	0.00262	298.112	0.819	C04545	Nucleosides, nucleotides, and analogues	Purine nucleosides		C11H15N5O5	UTAIYTHAJQNQDW-KQYNXXCUSA-N	O=C1C=2N=CN(C2NC(=N)N1C)C3OC(CO)C(O)C3O	28453.7	28888.5	28519.8	26692	32669.8	43550	25240	16862.6	18272.5	21564	21277	16814.6	24976.6	24979.6	24482.8
POS_711	[M+H]+	1-Naphthylamine	0.343413	1.00835	0.962752	144.08	2.388		Benzenoids	Naphthalenes		C10H9N	RUFPHBVGCFYCNW-UHFFFAOYSA-N	C1=CC2=C(C=C1)C(=CC=C2)N	46058.4	41734.9	22910.2	25813.7	45074.7	71302.4	41007.8	39932.8	49340.9	37469.2	42799.1	40250.3	44533.3	43927.5	44534.7
POS_9158	[M+H]+	1-Pentadecanoyl-sn-glycero-3-phosphocholine	0.197218	1.02287	0.880772	482.323	10.448	C04230	Lipids and lipid-like molecules	Glycerophospholipids	Glycerophosphocholines	C23H48NO7P	RJZVWDTYEWCUAR-JOCHJYFZSA-N	CCCCCCCCCCCCCCC(=O)OC[C@H](COP(=O)([O-])OCC[N+](C)(C)C)O	11553.4	12853.9	12612.3	9820.7	14086.5	22279.7	9514.55	14496.9	13915	16454.5	14147.6	12818	15088.7	14578.3	14571.3
POS_15085	[M+Na]+	[(1R,3R,10S,13R,14S,17R)-3-[(2R)-5-(3,5-dihydroxy-4-methoxy-6-methyloxan-2-yl)oxy-3,4-dihydroxy-6-(hydroxymethyl)oxan-2-yl]oxy-14-hydroxy-10,13-dimethyl-17-(5-oxo-2H-furan-3-yl)-1,2,3,4,5,6,7,8,9,11,12,15,16,17-tetradecahydrocyclopenta[a]phenanthren-1-yl] acetate	0.0950183	0.614419	0.111458	777.365	7.592		Lipids and lipid-like molecules	Steroids and steroid derivatives	Steroid lactones	C38H58O15	XWYDFNHNSVTJFP-CSVIMRPTSA-N	O=C1OCC(=C1)C2CCC3(O)C4CCC5CC(OC6OC(CO)C(OC7OC(C)C(O)C(OC)C7O)C(O)C6O)CC(OC(=O)C)C5(C)C4CCC23C	3966.8	6219.89	1296.67	1356.03	3862.09	7383.34	5288.09	3628.98	10120.4	4296.09	7975.61	7890.21	5142.67	5090.04	5059.23
POS_10169	[M+H]+	1-Stearoyl-sn-glycero-3-phosphocholine	0.35099	0.703889	0.130422	524.37	11.366	C04230	Lipids and lipid-like molecules	Glycerophospholipids	Glycerophosphocholines	C26H54NO7P	IHNKQIMGVNPMTC-RUZDIDTESA-N	CCCCCCCCCCCCCCCCCC(=O)OC[C@H](COP(=O)([O-])OCC[N+](C)(C)C)O	329054	268192	229429	240712	114321	170702	240935	411990	300269	494881	312799	160464	389083	389090	382058
POS_4658	[M+H]+	1-(Tert-butylamino)-3-{[4-(morpholin-4-yl)-1,2,5-thiadiazol-3-yl]oxy}propan-2-ol	0.295302	1.14098	0.500304	317.155	4.55	C07141	Organic nitrogen compounds	Organonitrogen compounds	Amines	C13H24N4O3S	BLJRIMJGRPQVNF-UHFFFAOYSA-N	CC(C)(C)NCC(COC1=NSN=C1N2CCOCC2)O	33573.7	39324.7	46167.1	67836.9	25587.7	43215.2	22288.7	49722.9	44262.2	31911.2	48242.1	27684.1	41962.1	41362.2	41356.7
POS_2893	[M+H]+	1-Tetradecanamine, N,N-dimethyl-, N-oxide	0.13844	1.37549	0.000859998	258.277	8.534		Organic nitrogen compounds	Organonitrogen compounds	Aminoxides	C16H35NO	ONHFWHCMZAJCFB-UHFFFAOYSA-N	CCCCCCCCCCCCCCN(=O)(C)C	4369.79	4372.75	5037.85	5242.65	5596.6	6031.67	3709.1	3992.19	3802.41	4053.57	3435.29	3291.41	4656.66	4395.75	4392.55
POS_7776	[M+Na]+	2-(14-Methylpentadecanoylamino)-3-phenylpropanoic acid	0.262678	0.453305	0.0313829	426.299	6.4		Organic acids and derivatives	Carboxylic acids and derivatives	Amino acids, peptides, and analogues	C25H41NO3	WICAPTTWPBEVPW-UHFFFAOYSA-N	CC(C)CCCCCCCCCCCCC(=NC(CC1=CC=CC=C1)C(=O)O)O	85.6345	759.699	14551.2	7589.54	34026.9	34101.3	24073.8	24311.9	47147.6	39803	32030.6	33633.1	25841.3	25589.8	26507.6
POS_8247	[M+H]+	22-Hydroxy-6-hopanone	0.780051	1.46432	0.425028	443.388	12.006		Lipids and lipid-like molecules	Prenol lipids	Hopanoids	C30H50O2	MAVUFYZBQWGXHD-GZTHSXTLSA-N	CC1(C)CCC[C@]2(C)[C@H]3CC[C@@H]4[C@@]5(C)CC[C@@H]([C@@H]5CC[C@@]4(C)[C@]3(C)CC(=O)C12)[C@@](C)(C)O	28012.1	80317.7	228943	353253	271466	194248	320169	33797.4	76614.2	40249.1	35146.2	283635	177088	177092	176327
POS_7356	[M+Na]+	2-[(2Z)-5-(Hexopyranosyloxy)-2-penten-1-yl]-3-oxo-, (1R,2R)-cyclopentaneacetic acid	0.363677	1.35518	0.39855	411.159	3.361		Lipids and lipid-like molecules	Fatty Acyls	Fatty acyl glycosides	C18H28O9	JFDNMLUPLXZXGV-YAYCWVCRSA-N		10172.1	41222.9	22085.8	9844.46	28646	63473.2	16845.6	18032.5	28695.8	28888.4	19158.9	17840.5	19479.3	20799.8	19474.6
POS_842	[M-C6H10O4+H]+	2,3-Dihydroxybenzoic acid	0.23392	0.0877253	1.64609e-05	153.016	4.23	C00196	Benzenoids	Benzene and substituted derivatives	Benzoic acids and derivatives	C7H6O4	GLDQAMYCGOIJDV-UHFFFAOYSA-N	C1=CC(=C(C(=C1)C(=O)O)O)O	563.012	3282.15	35.3298	528.64	288.1	66.0701	7083.92	8042.14	11008.6	10483.5	6014.58	11665.3	5547.67	5547.69	5434.83
POS_3725	[M-H2O+H]+	2,3-Dihydroxypropyl tetradecanoate	1.30496	1.13704	0.143935	285.242	10.535		Lipids and lipid-like molecules	Glycerolipids	Monoradylglycerols	C17H34O4	DCBSHORRWZKAKO-UHFFFAOYSA-N	CCCCCCCCCCCCCC(=O)OCC(CO)O	519728	545524	568455	517477	718956	732774	480359	491024	597479	480154	578999	540662	361687	356505	361693
POS_7518	[M+H]+	2,3-dimethyl-5-(3,7,11,15-tetramethylhexadec-2-en-1-yl)cyclohexa-2,5-diene-1,4-dione	0.585905	0.524335	0.0123637	415.356	12.292					C28H46O2	ZPVFWTSVFVOTQH-HRDITHNBNA-N	O=C1C=C(C(=O)C(=C1C)C)CC=C(C)CCCC(C)CCCC(C)CCCC(C)C	113089	199965	91328.7	56780.3	236326	122326	377281	162704	269354	254222	210968	289004	198515	195446	198522
POS_11103	[M+Na]+	2-[4-[4-[Hydroxy-(4-hydroxy-3-methoxyphenyl)methyl]-3-(hydroxymethyl)oxolan-2-yl]-2-methoxyphenoxy]-6-(hydroxymethyl)oxane-3,4,5-triol	0.67301	7.27302	0.381364	561.191	3.607		Lignans, neolignans and related compounds	Lignan glycosides		C26H34O12	AWTYKUNFPBFFHC-UHFFFAOYSA-N		2147.47	7098.22	4251.58	1395.04	479975	9704.85	7213.64	8366.72	14637.8	11503.2	19130.9	8523.62	10019.6	9912	9762.85
POS_1573	[M+H]+	2,4,5-Trimethoxybenzaldehyde	0.44721	9.91397	0.195655	197.081	3.425		Benzenoids	Benzene and substituted derivatives	Benzoyl derivatives	C10H12O4	IAJBQAYHSQIQRE-UHFFFAOYSA-N	COC1=CC(=C(C=C1C=O)OC)OC	644.925	1548.39	3955.13	5641.49	117683	47693.1	3239.42	741.586	2840.96	9253.05	1028.6	766.756	5568.15	2788.46	3158.07
POS_4526	[M-H2O+H]+	2,4-Dihydroxyheptadecyl acetate	0.915331	0.804023	0.298079	313.271	12.228		Lipids and lipid-like molecules	Fatty Acyls	Fatty alcohols	C19H38O4	ZBVKFVTUHVIICH-UHFFFAOYSA-N		982936	930560	794668	1.17455e+06	975261	1.18423e+06	512825	1.08539e+06	1.33246e+06	922842	1.70948e+06	1.95196e+06	1.25146e+06	1.33916e+06	1.25025e+06
POS_14343	[M+Na]+	[2-[4-Hydroxy-2,5-bis(hydroxymethyl)-3-(2-methylpropanoyloxy)oxolan-2-yl]oxy-6-(hydroxymethyl)-4,5-bis(2-methylpropanoyloxy)oxan-3-yl] decanoate	0.189021	0.649565	0.234118	729.362	6.826		Lipids and lipid-like molecules	Saccharolipids		C34H58O15	YPZBTERWDWUANF-UHFFFAOYSA-N	O=C(OC1C(OC(CO)C(OC(=O)C(C)C)C1OC(=O)C(C)C)OC2(OC(CO)C(O)C2OC(=O)C(C)C)CO)CCCCCCCCC	7520.22	19501.7	9027.33	5916.22	39444.9	22977.6	32006.7	13605.7	29333.3	21260.9	15977.4	48520.4	20310.9	19199.3	19956
POS_9071	[M+Na]+	2‐{5‐[3‐(3‐fluorophenoxy)phenyl]‐1‐(piperidin‐4‐ylmethyl)pyrrole‐2‐carbonyl}pyridine	0.182292	0.652471	0.480669	478.192	3.433		Benzenoids	Benzene and substituted derivatives	Diphenylethers	C28H26FN3O2	HVAFPBRUOUYMQM-UHFFFAOYSA-N	C1CNCC[C@@H]1Cn1c(ccc1c1cccc(c1)Oc1cccc(c1)F)C(c1ccccn1)=O	237.588	2226.23	225.298	135.465	8412.09	22028.7	17171.3	4331.71	7293.78	10351.6	6130.59	5704.68	7054.69	7215.55	7054.93
POS_12029	[M+NH4]+	2-[[5-(4-Hydroxy-3,5-dimethoxyphenyl)-6,7-bis(hydroxymethyl)-1,3-dimethoxy-5,6,7,8-tetrahydronaphthalen-2-yl]oxy]-6-(hydroxymethyl)oxane-3,4,5-triol	0.268513	16.7498	0.365218	600.263	4.525		Lignans, neolignans and related compounds	Lignan glycosides		C28H38O13	MLMDACHSXKCQIF-UHFFFAOYSA-N		25.9546	28.4638	342.638	0	74293.2	180.145	219.303	134.44	51.9294	1622.76	27.7474	2413.76	106.081	152.353	98.2252
POS_5699	[M+K]+	2',5,6-Trimethoxyflavone	0.562092	0.829234	0.472954	351.066	0.678		Phenylpropanoids and polyketides	Flavonoids	O-methylated flavonoids	C18H16O5	IQWXFMQSQNSHKI-UHFFFAOYSA-N	COC1=C(C=CC=C1)C2=CC(=O)C3=C(C(=CC=C3O2)OC)OC	82845.8	91697.4	151618	100972	250129	218139	186409	146552	163829	144546	118723	319735	157529	162328	157529
POS_5772	[M+Na]+	(2,6,6-Trimethyl-4-oxo-2-cyclohexen-1-yl)methyl beta-D-glucopyranoside	0.19049	0.741015	0.0586876	353.156	4.471		Organic oxygen compounds	Organooxygen compounds	Carbohydrates and carbohydrate conjugates	C16H26O7	FOONTNRMWNJWCL-ZSABPLCXSA-N	CC1=CC(=O)CC(C)(C)C1CO[C@H]2[C@@H]([C@H]([C@@H]([C@@H](CO)O2)O)O)O	16738.3	18743.5	19388.5	12301.7	17177.5	32083.8	23075.2	21109	31157.5	25867.6	30501.5	25416	25030.2	24838.6	24834.9
POS_400	[M+H]+	2,6-Dimethylaniline	0.441511	1.9928	0.00463913	122.096	2.696	C11004	Benzenoids	Benzene and substituted derivatives	Xylenes	C8H11N	UFFBMTHBGFGIHF-UHFFFAOYSA-N	CC1=CC=CC(=C1N)C	38189.5	40180.2	21629.3	29859.1	37716.3	57278.3	26418	18188.3	16044.8	18630.9	19197.8	14352.9	30903.8	29633.4	29617.3
POS_7426	[M+Na]+	2-Acetoxy-4-pentadecylbenzoic acid	0.887242	1.72597	0.00320152	413.261	11.654		Benzenoids	Benzene and substituted derivatives	Benzoic acids and derivatives	C24H38O4	FMPIFABORGZGFA-UHFFFAOYSA-N	CCCCCCCCCCCCCCCC1=CC=C(C(=C1)OC(=O)C)C(=O)O	130249	221289	159436	146138	126153	221029	91624	107630	97200.3	101541	106610	77267	127634	118987	119299
POS_599	[M+H]+	2-Aminobutanedioate;hydron	0.502199	1.055	0.711094	134.044	0.595		Organic acids and derivatives	Carboxylic acids and derivatives	Amino acids, peptides, and analogues	C4H7NO4	CKLJMWTZIZZHCS-UHFFFAOYSA-N	C(C(C(=O)O)N)C(=O)O	117086	104278	78554.3	109717	84180.8	145375	129886	91166.2	82905	118126	121354	62429.3	112298	111017	111001
POS_4632	[M+H]+	2-Aminooctadec-8-ene-1,3,4-triol	0.570985	1.44934	0.231562	316.286	9.697		Organic nitrogen compounds	Organonitrogen compounds	Amines	C18H37NO3	CQKNELOTFUSOTP-UHFFFAOYSA-N	CCCCCCCCCC=CCCCC(C(C(CO)N)O)O	166341	157882	185848	125874	41345.6	29985.6	122868	62290.2	69803.4	89822.9	71737.1	71474.9	106332	104011	105420
POS_4684	[M+H]+	2-Aminooctadecane-1,3,4-triol	0.591475	1.05604	0.402623	318.3	9.888		Organic nitrogen compounds	Organonitrogen compounds	Amines	C18H39NO3	AERBNCYCJBRYDG-UHFFFAOYSA-N	CCCCCCCCCCCCCCC(C(C(CO)N)O)O	132115	148044	162571	155261	165255	170294	139789	120585	172144	150451	162614	138422	161269	155387	155369
POS_2186	[M+H]+	2'-Deoxycytidine	0.386978	5.50386	0.00333038	228.104	5.395	C00881	Nucleosides, nucleotides, and analogues	Pyrimidine nucleosides	Pyrimidine 2'-deoxyribonucleosides	C9H13N3O4	CKTSBUTUHBMZGZ-SHYZEUOFSA-N	C1=CN([C@H]2C[C@@H]([C@@H](CO)O2)O)C(=NC1=N)O	27431.4	17120.2	21197.2	9198.77	44450.4	19267.2	6979.2	3306.83	2993.54	3723.87	3837.03	4353.69	12312.2	11832.3	12273.7
POS_4738	[M+Na]+	[2-[(E)-3,4-Dihydroxypent-1-enyl]-6-oxooxan-3-yl] (E)-2-methylbut-2-enoate	0.338677	1.14237	0.220979	321.129	5.092		Organoheterocyclic compounds	Lactones	Delta valerolactones	C15H22O6	WEDIEMBZPFJDNC-BZNITXMSSA-N	O=C(OC1CCC(=O)OC1C=CC(O)C(O)C)C(=CC)C	30988.8	35122.5	41477.6	29809	35106.9	52764.9	35322	31438.6	34537.2	32809.5	33700.6	29387.2	41796.3	41803	40352.8
POS_2675	[M]+	2-[(E)-3-(4-Hydroxyphenyl)prop-2-enoyl]oxyethyl-trimethylazanium	0.108765	1.20301	0.639008	250.139	4.511		Phenylpropanoids and polyketides	Cinnamic acids and derivatives	Hydroxycinnamic acids and derivatives	[C14H20NO3]+	WRLCNNSWESNISL-UHFFFAOYSA-O	C[N+](C)(C)CCOC(=O)C=CC1=CC=C(C=C1)O	7122.93	19748.4	8974.39	2377.66	14595.3	5904.53	10785.3	4966.77	5731.2	3722.08	5462.49	18145.7	10842	10901.5	10704.7
POS_2732	[M+H]+	(2E,4E)-N-(2-Methylpropyl)dodeca-2,4-dienamide	0.883379	0.800528	0.321926	252.232	10.144		Lipids and lipid-like molecules	Fatty Acyls	Fatty amides	C16H29NO	BBRMJCAPNGJKEM-AQASXUMVSA-N	OC(=NCC(C)C)C=CC=CCCCCCCC	534487	728345	479830	438111	557342	845508	811501	602541	597449	533550	578601	1.35293e+06	683899	693411	691677
POS_4855	[M+H]+	(2E)-4-{Methyl[3-phenyl-3-(pyridin-2-yl)propyl]amino}-4-oxobut-2-enoic acid	0.181039	0.730856	0.189223	325.16	5.042		Organoheterocyclic compounds	Pyridines and derivatives	Pheniramines	C19H20N2O3	NQGDWANJMZMGLN-ZHACJKMWSA-N	CN(CCC(C1=CC=CC=C1)C2=NC=CC=C2)C(=O)/C=C/C(=O)O	19304.2	39123.8	23407.9	10959.2	45851.5	34231.7	53518.5	25450.9	40332.4	35160.3	26560.6	55519.4	36977.8	35229.1	35232.4
POS_9880	[M+Na]+	(2E,6E,11E,13E)-18-(2,6-Dioxopiperidin-4-yl)-9-hydroxy-8-methoxy-10,12,14-trimethyl-15-oxooctadeca-2,6,11,13-tetraenoic acid	0.150503	1.15317	0.119488	512.268	8.787		Lipids and lipid-like molecules	Fatty Acyls	Lineolic acids and derivatives	C27H39NO7	SLGMSTJSVRGVPB-BESLVFPPSA-N	O=C(O)C=CCCC=CC(OC)C(O)C(C=C(C=C(C(=O)CCCC1CC(=O)N=C(O)C1)C)C)C	6805.9	6630.22	7177.69	7543.98	7655.37	10162.6	7236.47	5917.22	6497.41	7736.29	6284.24	6197.4	8064.48	7128.47	7116.07
POS_10025	[M+H]+	(2-Hydroxy-3-octadeca-6,9,12-trienoyloxypropyl) 2-(trimethylazaniumyl)ethyl phosphate	0.0963636	0.870739	0.541266	518.319	8.632		Lipids and lipid-like molecules	Glycerophospholipids	Glycerophosphocholines	C26H48NO7P	MRTUWVDDQVMUCR-UHFFFAOYSA-N		5097.35	10916.8	7065.48	3694.3	13607.4	8237.08	13656.4	7809.31	10265.9	8265.09	5300.46	10538.8	9123.48	8959.57	8952.22
POS_1020	[M+H]+	2-Hydroxycinnamic acid	0.413891	1.83197	0.0536379	165.053	1.002	C01772	Phenylpropanoids and polyketides	Cinnamic acids and derivatives	Hydroxycinnamic acids and derivatives	C9H8O3	PMOWTIHVNWZYFI-AATRIKPKSA-N	C1=CC(=C(C=C1)O)/C=C/C(=O)O	56306.5	55186.1	24459.7	22955.1	18101.4	47988.4	16080.5	24703.9	28589.8	21980.8	23944.7	7517.57	30298	31251.8	29537.6
POS_5835	[M+Na]+	2-(Hydroxymethyl)-6-(6-hydroxy-6-methyl-3-propan-2-ylcyclohex-3-en-1-yl)oxyoxane-3,4,5-triol	0.967157	0.274364	0.0420552	355.172	5.775		Lipids and lipid-like molecules	Prenol lipids	Terpene glycosides	C16H28O7	DIPALNDKWHCLEA-UHFFFAOYSA-N	OCC1OC(OC2CC(=CCC2(O)C)C(C)C)C(O)C(O)C1O	81308.3	82025.5	152979	31387.7	58302.4	128846	162197	251799	807499	320052	243381	164485	165319	163442	163430
POS_6053	[M+H]+	2-Methoxy-4-pentadecylbenzoic acid	0.322937	1.1711	0.679593	363.286	10.333		Benzenoids	Benzene and substituted derivatives	Benzoic acids and derivatives	C23H38O3	HDGBHYXZLPCUJI-UHFFFAOYSA-N	CCCCCCCCCCCCCCCC1=CC=C(C(=C1)OC)C(=O)O	16133.8	90091.9	97188.3	35834.7	43195.3	70910.4	53898.5	8018.1	119582	32328.2	50322.8	37578.7	56939.9	52689.7	52721
POS_4423	[M+Na]+	2-Methyl-3-[(2S,3R,4S,5S,6R)-3,4,5-trihydroxy-6-(hydroxymethyl)oxan-2-yl]oxypyran-4-one	0.201819	0.869094	0.534017	311.07	2.108		Organic oxygen compounds	Organooxygen compounds	Carbohydrates and carbohydrate conjugates	C12H16O8	YGSIRXHFAUFUEJ-GPTQDWHKSA-N	CC1=C(C(=O)C=CO1)O[C@H]2[C@@H]([C@H]([C@@H]([C@@H](CO)O2)O)O)O	11422.4	13641.2	9885.81	8540.29	10115	28063.8	13888.5	13741	17539.9	20310.2	15363.2	13126.7	13884.9	12526.9	13389
POS_4230	[M+H]+	2-Monomyristin	0.679415	1.18182	0.0424531	303.255	10.535		Lipids and lipid-like molecules	Glycerolipids	Monoradylglycerols	C17H34O4	TVIMZSOUQXNWHO-UHFFFAOYSA-N	O=C(OC(CO)CO)CCCCCCCCCCCCC	133013	132353	150187	154076	191341	175689	130996	124638	148076	122385	137239	129225	91897.5	90452.8	90261.4
POS_2878	[M+H]+	2'-O-Methylcytidine	0.236681	0.573852	0.103699	258.108	1.514		Nucleosides, nucleotides, and analogues	Pyrimidine nucleosides		C10H15N3O5	RFCQJGFZUQFYRF-ZOQUXTDFSA-N	N=C1N=C(O)N(C=C1)C2OC(CO)C(O)C2OC	5983.37	9807.89	4570.64	4661.91	23541.9	38307.1	30230.8	16660.3	25656.5	31529.2	23152.5	24156.1	18894.8	18281	18277
POS_5030	[M+H]+	2-Palmitoylglycerol	4.53093	1.05294	0.435545	331.284	11.186		Lipids and lipid-like molecules	Glycerolipids	Monoradylglycerols	C19H38O4	BBNYCLAREVXOSG-UHFFFAOYSA-N	O=C(OC(CO)CO)CCCCCCCCCCCCCCC	8.33459e+06	8.59538e+06	8.74077e+06	8.63111e+06	7.67822e+06	1.01601e+07	6.37773e+06	9.05819e+06	9.22799e+06	8.10365e+06	8.68e+06	8.07118e+06	5.21155e+06	5.1708e+06	5.16998e+06
POS_637	[M+H]+	2-Phenylacetamide	0.720706	1.50035	0.144973	136.074	0.817	C02505	Benzenoids	Benzene and substituted derivatives	Phenylacetamides	C8H9NO	LSBDFXRDZJMBSC-UHFFFAOYSA-N	N=C(O)CC=1C=CC=CC1	228641	239485	106881	94724	76020.8	144985	80569.5	109765	123743	126700	107905	45004.2	129822	129833	128356
POS_8409	[M+Na]+	2-Phenylethyl 3-O-(4-carboxy-3-hydroxy-3-methylbutanoyl)-beta-D-glucopyranoside	0.179468	1.02748	0.97195	451.154	5.74		Lipids and lipid-like molecules	Saccharolipids		C20H28O10	WGMNBGJQXOIVGA-HJVQXQJGSA-N	O=C(O)CC(O)(C)CC(=O)OC1C(O)C(OCCC=2C=CC=CC2)OC(CO)C1O	238.564	3012.17	2281.63	2386.42	41009.1	6828.51	14068.7	4165.21	4984.14	19343.5	4542.76	7160.85	6754	6676.31	6911.05
POS_3992	[M-H2O+H]+	(2R)-1-(5-Hydroxy-3-methylpentyl)-2,5,5,8a-tetramethyldecahydro-2-naphthalenol	1.21068	0.755475	0.12423	293.281	11.641		Lipids and lipid-like molecules	Prenol lipids	Diterpenoids	C20H38O2	MCHQEVJMCLOQAZ-AKMRJOLWSA-N	CC(CCC1C2(C)CCCC(C)(C)C2CC[C@@]1(C)O)CCO	2.66517e+06	3.71204e+06	2.18126e+06	2.33401e+06	2.26729e+06	628622	3.03801e+06	2.91419e+06	2.92297e+06	2.66274e+06	2.81644e+06	3.89692e+06	3.17818e+06	3.16667e+06	3.16988e+06
POS_2879	[M]+	2-(((R)-2,3-Dihydroxypropyl)phosphoryloxy)-N,N,N-trimethylethanaminium	0.259797	0.740537	0.532134	258.109	0.628		Lipids and lipid-like molecules	Glycerophospholipids	Glycerophosphocholines	[C8H21NO6P]+	SUHOQUVVVLNYQR-MRVPVSSYSA-O	C[N+](C)(C)CCOP(=O)(O)OC[C@@H](CO)O	111583	103425	27390.8	34633.8	20935.1	12379.5	12315.4	134841	52132.3	123795	81019.2	14980.4	43055	43504.1	43495.5
POS_13287	[M+H]+	[[(2R,3S,4R,5R)-5-(6-Amino-7H-purin-9-ium-9-yl)-3,4-dihydroxyoxolan-2-yl]methoxy-oxidophosphoryl] [(2R,3S,4R,5R)-5-(3-carbamoylpyridin-1-ium-1-yl)-3,4-dihydroxyoxolan-2-yl]methyl phosphate	0.0589298	0.607836	0.00848509	664.111	1.009		Nucleosides, nucleotides, and analogues	(5'->5')-dinucleotides		C21H27N7O14P2	BAWFJGJZGIEFAR-NNYOXOHSSA-N	C1=C[N+](=CC(=C1)C(=N)O)[C@H]2[C@@H]([C@@H]([C@@H](COP(=O)(O)OP(=O)([O-])OC[C@@H]3[C@H]([C@H]([C@H](N4C=NC5=C4N=CN=C5N)O3)O)O)O2)O)O	2169.3	3960.32	1689.76	1325.67	2942.4	2975.65	3850.76	4433.16	4965.4	4201.54	4494.32	2836.34	3180.63	3246.86	3246.8
POS_14647	[M+H]+	(2R,3S,4R,5R,8R,10R,11R,13S,14R)-11-[(2S,3R,4S,6R)-4-(Dimethylamino)-3-hydroxy-6-methyloxan-2-yl]oxy-2-ethyl-3,4,10-trihydroxy-13-[(2R,4R,5S,6S)-5-hydroxy-4-methoxy-4,6-dimethyloxan-2-yl]oxy-3,5,6,8,10,12,14-heptamethyl-1-oxa-6-azacyclopentadecan-15-one	0.118227	0.706691	0.0149987	749.515	13.196		Organic oxygen compounds	Organooxygen compounds	Carbohydrates and carbohydrate conjugates	C38H72N2O12	MQTOSJVFKKJCRP-OHJWJPDZSA-N	CC[C@@H]1[C@](C)([C@@H]([C@@H](C)N(C)C[C@H](C)C[C@](C)([C@@H](C(C)[C@@H]([C@@H](C)C(=O)O1)O[C@H]2C[C@](C)([C@H]([C@H](C)O2)O)OC)O[C@H]3[C@@H]([C@H](C[C@@H](C)O3)N(C)C)O)O)O)O	23829.2	25765.9	15863.2	30027.2	30722.4	20437.9	46475.2	34294.9	30858.7	31646.6	28904.7	35330.5	34179	34179.5	33268.3
POS_9183	[M+Na]+	(2R,3S,4S,5R,6R)-2-[[(2S,3R,4R)-3,4-dihydroxy-4-(hydroxymethyl)oxolan-2-yl]oxymethyl]-6-[4-(4-hydroxyphenyl)butan-2-yloxy]oxane-3,4,5-triol	0.0826791	0.997871	0.974075	483.177	9.862		Lipids and lipid-like molecules	Fatty Acyls	Fatty acyl glycosides	C21H32O11	QJVVGCSWIOLQDG-PROUKMOUSA-N	CC(CCC1=CC=C(C=C1)O)O[C@H]2[C@@H]([C@H]([C@@H]([C@@H](CO[C@@H]3[C@@H]([C@@](CO)(CO3)O)O)O2)O)O)O	3327.35	3850.15	3239.76	2511.2	3877.64	3771.12	3505.45	3362.14	3602.83	3469.05	3390.46	3291.18	3099.91	2900.09	3101.41
POS_9495	[M+Na]+	[(2R,3S,4S,5R,6R)-3,4,5-trihydroxy-6-[2-(4-hydroxyphenyl)ethoxy]oxan-2-yl]methyl 2-(2-oxo-1,3-dihydroindol-3-yl)acetate	0.114237	0.533201	0.345438	496.156	3.326		Lipids and lipid-like molecules	Saccharolipids		C24H27NO9	YOTVUKXKJYRTAR-NAJYVHOLSA-N	O=C(OCC1OC(OCCC2=CC=C(O)C=C2)C(O)C(O)C1O)CC3C(O)=NC=4C=CC=CC43	0	1545.99	0	0	2020.4	9052.54	5858.15	823.89	2796.1	8760.26	2038.96	3389	2789.49	2476.02	2791.68
POS_13703	[M+Na]+	[(2R,3S,4S,5R,6R)-6-[1,7-Bis(4-hydroxyphenyl)-5-oxoheptan-3-yl]oxy-3,4,5-trihydroxyoxan-2-yl]methyl (E)-3-(3,4-dimethoxyphenyl)prop-2-enoate	0.0938431	0.56686	0.0975502	689.255	6.118		Phenylpropanoids and polyketides	Diarylheptanoids	Linear diarylheptanoids	C36H42O12	FRZOQPPWSKEZAA-QBZXRRNTSA-N	O=C(OCC1OC(OC(CC(=O)CCC2=CC=C(O)C=C2)CCC3=CC=C(O)C=C3)C(O)C(O)C1O)C=CC4=CC=C(OC)C(OC)=C4	3368.26	6153.85	2285.24	2766.56	9205	3561.16	7314.06	6413.96	7219	5139.33	6418.96	15725.4	7345.75	7345.52	6837.71
POS_5739	[M+H]+	(2R,3S,5R)-2-[6-[[(1S,2S)-2-Hydroxycyclopentyl]amino]-9-purinyl]-5-(hydroxymethyl)oxolane-3,4-diol	0.0813495	0.587576	0.00156493	352.159	4.035		Nucleosides, nucleotides, and analogues	Purine nucleosides		C15H21N5O5	GYWXTRVEUURNEW-QPIWWKSXSA-N	OCC1OC(N2C=NC=3C(=NC=NC32)NC4CCCC4O)C(O)C1O	4321.16	5678.56	2873.06	2579.69	4806.99	5200.1	7345.29	6615.52	5856.28	6503.9	8054.5	8954.31	4660.88	5511.87	5509.41
POS_2739	[M+H]+	(2R)-7-Hydroxy-8-(2-hydroxyethyl)-5-methoxy-2-methyl-2,3-dihydrochromen-4-one	0.209821	2.57543	0.00632752	253.104	3.284		Organoheterocyclic compounds	Benzopyrans	1-benzopyrans	C13H16O5	MFMBOHMTFYYVAI-SSDOTTSWSA-N	O=C1C=2C(OC)=CC(O)=C(C2OC(C)C1)CCO	6105.57	13800.2	7064.92	3895.84	8842.96	9580.45	4083.58	2306.63	4959.95	2424.98	3077.09	2286.25	6914.05	7263.93	6915.25
POS_7986	[M+Na]+	(2S)‐2‐(2‐aminoacetamido)‐3‐(4‐cyanophenyl)‐N‐(9H‐fluoren‐2‐yl)propanamide	0.241019	1.50814	0.16494	433.163	3.317		Organic acids and derivatives	Carboxylic acids and derivatives	Amino acids, peptides, and analogues	C25H22N4O2	WNVKQPTYEZCTFN-QHCPKHFHSA-N	C1c2ccccc2c2ccc(cc12)NC([C@H](Cc1ccc(C#N)cc1)NC(CN)=O)=O	30799.8	35133	12230.5	5981.34	21913.5	18785.9	9234.95	10741.8	14013	17501.9	14571.3	16717.2	20169.6	22561	22487.8
POS_14895	[M+Na]+	(2S,3R,4S,5S,6R)-2-[4-[(3S,3aR,6S,6aR)-6-[3,5-Dimethoxy-4-[(2S,3R,4S,5S,6R)-3,4,5-trihydroxy-6-(hydroxymethyl)oxan-2-yl]oxyphenyl]-1,3,3a,4,6,6a-hexahydrofuro[3,4-c]furan-3-yl]-2,6-dimethoxyphenoxy]-6-(hydroxymethyl)oxane-3,4,5-triol	0.683938	4.48862	0.398477	765.258	4.168		Lignans, neolignans and related compounds	Lignan glycosides		C34H46O18	FFDULTAFAQRACT-XKBSQSBASA-N		4075.8	3022.43	7251	6519.94	485425	33509.7	20021.9	16779.5	24532.4	25440	25467.4	8019.24	18246	18434	17884.8
POS_6203	[M+Na]+	[(2S,3R,4S,5S,6R)-3,4,5-Trihydroxy-6-(hydroxymethyl)oxan-2-yl] (2E,6E)-8-hydroxy-2,6-dimethylocta-2,6-dienoate	0.599592	0.573317	0.0348142	369.152	4.495		Lipids and lipid-like molecules	Prenol lipids	Terpene glycosides	C16H26O8	QZIOPOIUZGGXKI-KOYXEPTDSA-N	O=C(OC1OC(CO)C(O)C(O)C1O)C(=CCCC(=CCO)C)C	113320	144626	90055.1	80796.9	189824	269636	175457	279594	338433	166528	221501	367819	221694	203348	223409
POS_9297	[M+Na]+	(2S,3R,5R,10R,13R,14S,17R)-17-[(2S,3R)-3,6-Dihydroxy-6-methylheptan-2-yl]-2,3,14-trihydroxy-10,13-dimethyl-2,3,4,5,9,11,12,15,16,17-decahydro-1H-cyclopenta[a]phenanthren-6-one	0.432266	0.283406	5.33326e-05	487.303	12.699		Lipids and lipid-like molecules	Steroids and steroid derivatives	Bile acids, alcohols and derivatives	C27H44O6	UPEZCKBFRMILAV-DBDKQAFGSA-N	C[C@@H]([C@H]1CC[C@]2(C3=CC(=O)[C@@H]4C[C@H]([C@H](C[C@]4(C)C3CC[C@]12C)O)O)O)[C@@H](CCC(C)(C)O)O	17185.2	20171.6	5002.45	6176.47	10936.7	44686.4	56817	55959.5	60250.8	72345.6	65565.2	56587.3	40547.6	38733.5	40555.6
POS_6777	[M+Na]+	(2S)-8-[(E)-3-Hydroxy-3-methylbut-1-enyl]-5,7-dimethoxy-2-phenyl-2,3-dihydrochromen-4-one	0.318373	0.252696	0.0506911	391.146	2.988		Phenylpropanoids and polyketides	Flavonoids	O-methylated flavonoids	C22H24O5	DKYFESWWIPJYTA-DVQDXYAYSA-N	CC(C)(/C=C/C1=C(C=C(C2=C1O[C@@H](CC2=O)C3=CC=CC=C3)OC)OC)O	4966.05	10522.3	1493.36	1532.68	24753.4	11792.5	14266.5	31209.8	51171.5	12042	22153.2	87049	25629.5	26463.5	26464
POS_6392	[M+NH4]+	3-(2-Glucosyloxy-4-methoxyphenyl)propanoic acid	0.470078	0.712229	0.315165	376.159	3.125		Organic oxygen compounds	Organooxygen compounds	Carbohydrates and carbohydrate conjugates	C16H22O9	LIVNOUBJFOXZOR-YMILTQATSA-N	O=C(O)CCC1=CC=C(OC)C=C1OC2OC(CO)C(O)C(O)C2O	23632.8	54786	29943	53732.9	114443	160916	134328	48093.4	73495.1	153372	75649.3	129266	90440.2	89227.7	89197.7
POS_6512	[M+Na]+	3-[2-Methoxy-3-[(2S,3R,4S,5S,6R)-3,4,5-trihydroxy-6-(hydroxymethyl)oxan-2-yl]oxyphenyl]propanoic acid	0.684691	0.499775	0.0676591	381.116	3.109		Organic oxygen compounds	Organooxygen compounds	Carbohydrates and carbohydrate conjugates	C16H22O9	VLHQGQCFFBCKMV-RSQMQNDGSA-N	COC1=C(C=CC=C1CCC(=O)O)O[C@H]2[C@@H]([C@H]([C@@H]([C@@H](CO)O2)O)O)O	27863.9	89193.6	33978.9	78943.4	213112	275852	287158	105181	186640	357123	167211	335221	165002	167019	165000
POS_8225	[M+Na]+	3-[(2S,3R,4S,5S,6R)-6-[[(2R,3R,4R)-3,4-dihydroxy-4-(hydroxymethyl)oxolan-2-yl]oxymethyl]-3,4,5-trihydroxyoxan-2-yl]oxy-2-methylpyran-4-one	0.863428	1.16114	0.824451	443.116	2.328		Organic oxygen compounds	Organooxygen compounds	Carbohydrates and carbohydrate conjugates	C17H24O12	OXNYNKGAOAFFBD-AHZIVMAWSA-N	CC1=C(C(=O)C=CO1)O[C@H]2[C@@H]([C@H]([C@@H]([C@@H](CO[C@H]3[C@@H]([C@@](CO)(CO3)O)O)O2)O)O)O	37651.4	52137.7	34575.1	18387.8	58893.5	400586	60338.1	85926.5	98521.9	116092	104075	53701.4	82064.1	85752	82048.2
POS_4214	[M]+	3,3',4',5,5',7-Hexahydroxyflavylium	0.103323	0.533771	0.222849	303.049	3.318		Phenylpropanoids and polyketides	Flavonoids	Hydroxyflavonoids	C15H11O7	JKHRCGUTYDNCLE-UHFFFAOYSA-O	OC=1C=C(O)C=2C=C(O)C(=[O+]C2C1)C=3C=C(O)C(O)=C(O)C3	0	1850.87	0	0	5165.27	6481.84	2298.25	1804.71	5494	6767.77	2333.55	6589.69	3195.64	3196.96	3055.15
POS_8987	[M+H]+	3-(3,4-Dihydroxyphenyl)-N-[3-({4-[3-(3,4-dihydroxyphenyl)propanamido]butyl}amino)propyl]propanamide	1.21706	0.471138	0.217678	474.259	3.644		Benzenoids	Phenols	Benzenediols	C25H35N3O6	RNEHQZRKZJSYOL-UHFFFAOYSA-N	C(CCN=C(CCC1=CC=C(C(=C1)O)O)O)CNCCCN=C(CCC2=CC=C(C(=C2)O)O)O	50247.4	83687.7	56342.6	85753.5	80398.6	981075	407650	326112	520507	1.00936e+06	358129	217118	337185	333553	329100
POS_6199	[M+Na]+	3-(3,4-Dimethoxyphenyl)-1-(2-hydroxy-4,6-dimethoxyphenyl)propan-1-one	0.245387	0.354392	0.00135757	369.128	4.01		Phenylpropanoids and polyketides	Linear 1,3-diarylpropanoids	Chalcones and dihydrochalcones	C19H22O6	MQEOTHTYNCMSAN-UHFFFAOYSA-N	COC1=CC(=C(C(=O)CCC2=CC=C(C(=C2)OC)OC)C(=C1)O)OC	2636.04	4479.83	9253.89	4777.49	13768.4	23519.6	28177.3	27169.1	33548.9	25339.5	33383.1	17270.8	19485.7	19092.7	19091.2
POS_6138	[M+Na]+	3-[3-hydroxy-2-[(2S,3R,4S,5S,6R)-3,4,5-trihydroxy-6-(hydroxymethyl)oxan-2-yl]oxyphenyl]propanoic acid	0.95138	1.16351	0.770059	367.1	2.94		Organic oxygen compounds	Organooxygen compounds	Carbohydrates and carbohydrate conjugates	C15H20O9	APQFDHZCDLNMLA-APACUCGBSA-N	C1=CC(=C(C(=C1)CCC(=O)O)O[C@H]2[C@@H]([C@H]([C@@H]([C@@H](CO)O2)O)O)O)O	37019.4	62406.7	78438.9	46611.2	485087	423614	231284	90957	129837	198324	99577.4	223948	172369	168439	168277
POS_754	[M+H-H2O]+	3-(3-Hydroxy-phenyl)-acrylic acid	0.188324	1.53434	0.54692	147.044	2.215		Phenylpropanoids and polyketides	Cinnamic acids and derivatives	Hydroxycinnamic acids and derivatives	C9H8O3	KKSDGJDHHZEWEP-UHFFFAOYSA-N	C1=CC(=CC(=C1)C=CC(=O)O)O	19674.4	88727.2	18472.6	3230.54	14808.8	605.842	26096.8	13358	8675.96	16168.5	10778.8	19763.9	24082.2	24081.9	23114.8
POS_9612	[M+K]+	[3,4,5-Trihydroxy-6-[(3,4,5-trihydroxyoxan-2-yl)oxymethyl]oxan-2-yl] 2,6,6-trimethylcyclohexene-1-carboxylate	0.27506	0.428365	0.0645482	501.168	5.032		Organic oxygen compounds	Organooxygen compounds	Carbohydrates and carbohydrate conjugates	C21H34O11	JGMROMZJBQKIDK-UHFFFAOYSA-N	CC1=C(C(=O)OC2C(C(C(C(COC3C(C(C(CO3)O)O)O)O2)O)O)O)C(C)(C)CCC1	5954.6	17956.3	2850.46	2455.29	46043.4	25496.3	22676.3	30580.6	54715.4	25141.2	28953.8	73144.6	29891.5	29611.4	29891.7
POS_5538	[M+H]+	3-[(4As,12aR)-2-methyl-1,3,4,5,12,12a-hexahydropyrido[3,4-b]acridin-4a-yl]phenol	0.207564	1.12589	0.121086	345.205	8.176		Organoheterocyclic compounds	Quinolines and derivatives	Phenylquinolines	C23H24N2O	LEPBHAAYNPPRRA-WMZHIEFXSA-N	OC1=CC=CC(=C1)C23CC4=NC=5C=CC=CC5C=C4CC3CN(C)CC2	20841.7	15710.2	15127.9	13204.5	16571.9	17533.6	14839.4	14410.6	15320	15301.9	13511.8	14538.1	16561.6	16123.3	16560.6
POS_5768	[M+Na]+	3-(4-Hydroxyphenyl)propanoic acid 3-(4-hydroxy-3-methoxyphenyl)propyl ester	0.27279	3.26207	0.363379	353.135	6.716		Benzenoids	Phenols	Methoxyphenols	C19H22O5	ZXQHQUXJMNGVJP-UHFFFAOYSA-N	COC1=CC(=CC=C1O)CCCOC(=O)CCC2=CC=C(C=C2)O	6303.17	2594.6	4988.85	4688.18	76640.2	4301.22	2250.26	3507.73	3854.76	6662.2	10116.4	4115.81	8959.72	9138.19	9137.58
POS_10759	[M+H]+	3-{7-[5-(1-hydroxynonadec-4-en-1-yl)oxolan-2-yl]heptyl}-5-methyl-5H-furan-2-one	0.49237	0.680191	0.0214956	547.471	12.517					C35H64O4	RLULTXPVFIKVJD-WIGRTZCBNA-N	O=C1OC(C=C1CCCCCCCC2OC(CC2)C(O)CCC=CCCCCCCCCCCCCCC)C	626218	483055	485739	471653	392461	507420	837383	602126	645510	616944	582132	1.07725e+06	749255	630678	739028
POS_9420	[M+Na]+	3beta-HYDROXYDEOXODIHYDRODEOXYGEDUNIN	0.155393	0.902196	0.67199	493.231	5.815		Organoheterocyclic compounds	Naphthopyrans		C28H38O6	FJIIOEQLAAKWEL-VISHRWGOSA-N	O=C1OC(C2=COC=C2)C3(C(=C1)C4(C)C(OC(=O)C)CC5C(C)(C)C(O)CCC5(C)C4CC3)C	8051.82	6468.01	7040.43	5952.86	16493.9	15537.1	12734.8	10474.8	12813.9	5746.93	8135.14	16093.5	13519.4	12827.7	12826.3
POS_2409	[M+H]+	3-Carboxy-4-methyl-5-propyl-2-furanpropionic acid	0.357291	1.46856	0.159132	239.138	2.333		Lipids and lipid-like molecules	Fatty Acyls	Fatty acids and conjugates	C12H16O5	WMCQWXZMVIETAO-UHFFFAOYSA-N	O=C(O)C1=C(OC(=C1C)CCC)CCC(=O)O	24888.6	22865.6	37042.3	16298.1	65062.5	39801.2	22314.4	19476.3	23143.9	26033.3	24118.7	25158.6	34743	33462.1	33463.1
POS_224	[M+H]+	3-Cyanopyridine	0.972586	2.00216	0.00360403	105.069	2.697		Organoheterocyclic compounds	Pyridines and derivatives	3-pyridinecarbonitriles	C6H4N2	GZPHSAQLYPIAIN-UHFFFAOYSA-N		189771	192923	106827	146935	183549	271157	132501	87303.2	78532.2	87128.9	90502.1	69025.2	146417	143157	143087
POS_8513	[M+K]+	[3-Hydroxy-1-(4-methoxy-7-oxofuro[3,2-g]chromen-9-yl)oxy-3-methylbutan-2-yl] (E)-2-methylbut-2-enoate	0.0765332	0.668682	0.0965539	455.105	1.104		Phenylpropanoids and polyketides	Coumarins and derivatives	Furanocoumarins	C22H24O8	QUSMURJIBTWAOP-WUXMJOGZSA-N	C/C=C(\C)/C(=O)OC(COC1=C2C(=C(C3=C1OC(=O)C=C3)OC)C=CO2)C(C)(C)O	3750.09	3001.5	2450.9	3901.61	9954.02	3609.95	7068.87	7112.87	7799.5	6965.78	6086.55	4847.97	6284.61	6001.87	6285.77
POS_1023	[M+H]+	3-Hydroxycinnamic acid	0.679031	0.249034	0.00426015	165.054	2.544	C12621	Phenylpropanoids and polyketides	Cinnamic acids and derivatives	Hydroxycinnamic acids and derivatives	C9H8O3	KKSDGJDHHZEWEP-SNAWJCMRSA-N	O=C(O)C=CC=1C=CC=C(O)C1	6023.92	59731.3	3901.89	3474.37	59754.9	51537.8	75996.2	97228.3	211477	111801	77112.2	166943	83601.1	82160.9	82147.8
POS_810	[M+H]+	3-Methyladenine	0.162181	0.820531	0.0385476	150.075	1.058		Organoheterocyclic compounds	Imidazopyrimidines	Purines and purine derivatives	C6H7N5	FSASIHFSFGAIJM-UHFFFAOYSA-N	CN1C=NC(=C2C1=NC=N2)N	14957.3	18547.9	17321.2	18074.6	24854.3	23153.4	26277.4	20370.4	22470	23299.9	23837.5	26224.1	20635.9	21731.8	20634.8
POS_158	[M+H]+	3-Methylpyridazine	0.412537	1.74072	0.134909	95.0589	0.791		Organoheterocyclic compounds	Diazines	Pyridazines and derivatives	C5H6N2	MXDRPNGTQDRKQM-UHFFFAOYSA-N	CC1=CC=CN=N1	44020.5	76249.6	35212.5	14796	26633.6	54846.4	9802.05	24910.6	52792.6	26736.9	20529.2	9858.12	26798.6	28542.5	28071.1
POS_231	[M+H]+	3-Methylthiopropylamine	0.287372	1.46805	0.356445	106.067	1.253		Organosulfur compounds	Thioethers	Dialkylthioethers	C4H11NS	KKYSBGWCYXYOHA-UHFFFAOYSA-N	S(C)CCCN	7975.72	5852.61	10571.2	12569.1	36631.1	31544.6	20612.7	6481.83	9610.51	11199.7	8054.44	15662.8	14058.1	14066	13759.1
POS_7350	[M+Na]+	3-O-Methylfunicone	0.387977	0.299734	0.000942009	411.102	3.238		Organic oxygen compounds	Organooxygen compounds	Carbonyl compounds	C20H20O8	WGLRJONCGNNMKL-VOTSOKGWSA-N	O=C(OC)C=1C=C(OC)C=C(OC)C1C(=O)C2=COC(C=CC)=C(OC)C2=O	6988.93	7841.84	11641.9	9157.14	29469.9	17519.2	30397.7	36384.5	36304.2	70557.8	51488	50508.3	28915.3	28934	27498.7
POS_8414	[M+Na]+	(3R,3aR,4S,6S,7aR)-6-ethenyl-4-hydroxy-3,6-dimethyl-7-[(E)-1-[(2R,3R,4S,5S,6R)-3,4,5-trihydroxy-6-(hydroxymethyl)oxan-2-yl]oxyprop-1-en-2-yl]-3,3a,4,5,7,7a-hexahydro-1-benzofuran-2-one	0.274094	0.365055	0.00631829	451.191	4.794		Lipids and lipid-like molecules	Prenol lipids	Terpene glycosides	C21H32O9	PNUZTGLWURTQTO-OPSPQWEKSA-N	C=C[C@]1(C)C[C@@H]([C@H]2[C@@H](C)C(=O)O[C@@H]2C1/C(=C/O[C@H]3[C@@H]([C@H]([C@@H]([C@@H](CO)O3)O)O)O)/C)O	5530.83	18757.9	7875.23	3025.31	5073.96	30806.4	23981.8	34388.9	40673.6	35994.1	42455.2	17188.5	25020.6	24209.2	24297.3
POS_1863	[M+H]+	(3S,8As)-3-Isobutylhexahydropyrrolo[1,2-a]pyrazine-1,4-dione	0.270061	3.94612	0.307071	211.144	4.268		Organic acids and derivatives	Carboxylic acids and derivatives	Amino acids, peptides, and analogues	C11H18N2O2	SZJNCZMRZAUNQT-IUCAKERBSA-N	O=C1N2CCCC2C(O)=NC1CC(C)C	6730.73	7110.08	2563.1	4692.64	72307.5	4073.61	2546.14	2151.72	3393.89	2929.75	7575.96	6104.67	9914	10323.9	9207.25
POS_6827	[M+Na]+	4-(1,3-Benzodioxol-5-ylmethyl)-3-[(3,4-dimethoxyphenyl)methyl]oxolan-2-one	0.0747455	0.726869	0.501984	393.133	0.849		Lignans, neolignans and related compounds	Furanoid lignans	Tetrahydrofuran lignans	C21H22O6	IYBDDRJHJMFFBB-UHFFFAOYSA-N	COC1=CC=C(CC2C(CC3=CC=C4C(=C3)OCO4)COC2=O)C=C1OC	7612.1	4093.04	2522.16	1021.33	2157.41	6801.76	1034.25	7998.49	8429.88	1880.9	1757.56	12203.1	2266.98	2097.37	2174
POS_8022	[M+Na]+	4-[(2R,3R,4S,5S,6R)-3,4,5-trihydroxy-6-(hydroxymethyl)oxan-2-yl]oxypentan-2-yl (E)-3-(4-hydroxyphenyl)prop-2-enoate	0.176738	0.975474	0.697165	435.163	7.185		Lipids and lipid-like molecules	Fatty Acyls	Fatty acyl glycosides	C20H28O9	RMFDCHYDPYVNFA-AKVWERCLSA-N	O=C(OC(C)CC(OC1OC(CO)C(O)C(O)C1O)C)C=CC2=CC=C(O)C=C2	15137.5	13721.5	17486.3	15797.2	15171	18064.4	19035.5	16436.8	14622.9	13896.8	16834.2	16949.8	15245.1	16594.2	15237.7
POS_7360	[M+Na]+	4-[3-(Beta-D-glucopyranosyloxy)-4-hydroxy-2,6,6-trimethyl-1-cyclohexen-1-yl]-2-butanone	0.184002	1.24509	0.57548	411.193	6.28		Lipids and lipid-like molecules	Prenol lipids	Terpene glycosides	C19H32O8	JVIDANAJZDBKRL-FJUMDGKUSA-N	CC(=O)CCC1=C(C)C(C(CC1(C)C)O)O[C@H]2[C@@H]([C@H]([C@@H]([C@@H](CO)O2)O)O)O	3309.85	6984.61	3603.23	2516.49	15276.8	16264.3	7004.49	3317.65	5583.87	6618.97	5520.55	10470.1	7864.01	7865.28	7621.04
POS_10190	[M+K]+	4,4,8,10,14-Pentamethyl-17-(4,5,6-trihydroxy-6-methylheptan-2-yl)-2,5,6,7,9,15-hexahydro-1H-cyclopenta[a]phenanthrene-3,16-dione	0.229284	1.15643	0.581725	525.283	4.436		Lipids and lipid-like molecules	Prenol lipids	Triterpenoids	C30H46O5	PGQUPZCFLHXEHV-UHFFFAOYSA-N	CC(CC(C(C(C)(C)O)O)O)C1=C2C=CC3C4(C)CCC(=O)C(C)(C)C4CCC3(C)C2(C)CC1=O	7018.76	13603.5	9761.21	8780.49	22920.6	26717.2	14118.6	9001.06	13460.3	17197	11223	11789.8	15497.6	13993.5	13992.2
POS_7278	[M+Na]+	4-[4-(beta-D-Glucopyranosyloxy)-2-hydroxy-2,6,6-trimethylcyclohexylidene]-3-buten-2-one	0.46854	1.84838	0.0105811	409.182	3.757		Lipids and lipid-like molecules	Prenol lipids	Terpene glycosides	C19H30O8	OSUSRWMGHUUXBY-OHWUEDFNSA-N	CC(=O)C=C=C1C(C)(C)CC(CC1(C)O)O[C@H]2[C@@H]([C@H]([C@@H]([C@@H](CO)O2)O)O)O	57583	81501.1	34427.7	53129.3	44269.4	36360.8	26367	27901.6	23375.6	25323.6	24017.5	39253.3	41848.7	40856.8	40791.3
POS_3361	[M+H]+	4-Amino-5-[(4-amino-1-carboxy-4-oxobutyl)amino]-5-oxopentanoic acid	0.138561	1.10002	0.776176	276.119	0.597		Organic acids and derivatives	Carboxylic acids and derivatives	Amino acids, peptides, and analogues	C10H17N3O6	MGHKSHCBDXNTHX-UHFFFAOYSA-N	O=C(O)CCC(N)C(O)=NC(C(=O)O)CCC(=N)O	21102.9	15661.8	4401.57	12687.3	2200.09	12883.7	16364.8	7660.17	10406.1	12602.9	13847	1788.36	10040.1	9746.96	9747.62
POS_1098	[M+H]+	4-(Azaniumylmethyl)-5-(hydroxymethyl)-2-methylpyridin-3-olate	0.513229	1.11015	0.666932	169.096	0.784		Organoheterocyclic compounds	Pyridines and derivatives	Pyridoxamines	C8H12N2O2	NHZMQXZHNVQTQA-UHFFFAOYSA-N	CC1=C(C(=C(C=N1)CO)CN)O	48006.6	49258.3	39591.3	55464	96817.8	138747	59895.7	56282.9	63928	69358.8	64878.3	71086.5	73176.9	68212.4	73217.4
POS_4226	[M+H]+	4-[Formyl(6-methoxyquinolin-8-yl)amino]pentanoic acid	0.75168	0.983705	0.954513	303.14	3.779		Organoheterocyclic compounds	Quinolines and derivatives		C16H18N2O4	HWLCTPIUUFQVEK-UHFFFAOYSA-N	CC(CCC(=O)O)N(C=O)C1=CC(=CC2=CC=CN=C21)OC	166148	193940	100705	68168.6	372446	360563	147002	203062	203965	299808	288957	140080	234298	231674	231623
POS_6518	[M+Na]+	4-Hydroxy-3-[(2E,6E)-4-hydroxy-3,7,11-trimethyldodeca-2,6,10-trienyl]benzoic acid	0.142559	0.553701	0.0707896	381.209	3.39		Lipids and lipid-like molecules	Prenol lipids	Sesquiterpenoids	C22H30O4	LSQRGMPMJOCLHX-GONBZBRSSA-N	CC(=CCC/C(=C/CC(/C(=C/CC1=CC(=CC=C1O)C(=O)O)/C)O)/C)C	3276.16	6475.74	5204.7	3644.44	4712.22	17401.5	19327.9	11119.3	9476.24	13895.1	11372.2	8341.24	10963.8	10963.8	10942.9
POS_8415	[M+Na]+	4-Hydroxy-6-methyl-3-methylidene-5-[5-[(2R,3R,4S,5S,6R)-3,4,5-trihydroxy-6-(hydroxymethyl)oxan-2-yl]oxypentan-2-yl]-3a,4,7,7a-tetrahydro-1-benzofuran-2-one	0.121057	0.672843	0.126612	451.191	3.684		Lipids and lipid-like molecules	Prenol lipids	Terpene lactones	C21H32O9	HYMAKZYMIDUXML-BTUKQMCYSA-N	CC(CCCO[C@H]1[C@@H]([C@H]([C@@H]([C@@H](CO)O1)O)O)O)C2=C(C)CC3C(C(=C)C(=O)O3)C2O	19313.6	40849.4	11807.8	7393.02	20135.1	19925.2	27301	15842	35085.5	28633.6	29844.4	40785.3	27952.1	30081.4	30084.4
POS_991	[M+H]+	4-Hydroxycoumarin	0.638094	1.2164	0.0530456	163.038	9.136	C02646	Phenylpropanoids and polyketides	Coumarins and derivatives	Hydroxycoumarins	C9H6O3	VXIXUWQIVKSKSA-UHFFFAOYSA-N	C1=CC2=C(C=C1)OC(=O)C=C2O	116556	135901	150261	125350	180013	121877	113444	136948	119685	103517	96506.8	112203	153214	161208	148631
POS_8408	[2M-3H2O+H]+	4'-Methoxyflavone	0.241805	1.12387	0.274691	451.131	7.192		Phenylpropanoids and polyketides	Flavonoids	O-methylated flavonoids	C16H12O3	OMICQBVLCVRFGN-UHFFFAOYSA-N	COC1=CC=C(C=C1)C2=CC(=O)C3=C(C=CC=C3)O2	26938.3	18912.4	26294.1	25434.6	15551.5	23752.9	21307.4	24600.7	19068.9	17232.6	21561.3	18025.5	20356.8	19600.9	20353.9
POS_159	[M+H]+	4-Methylpyrimidine	0.453635	1.23331	0.52287	95.0602	0.899		Organoheterocyclic compounds	Diazines	Pyrimidines and pyrimidine derivatives	C5H6N2	LVILGAOSPDLNRM-UHFFFAOYSA-N	CC1=CC=NC=N1	65936.6	141353	100461	35950	17930	86922	34267.4	85720	43958.3	96735.3	68211.3	34806.1	74471	71165.7	71155.4
POS_8469	[M+H]+	4'-O-b-D-Glucosyl-5-O-methylvisamminol	0.182799	0.789727	0.28654	453.17	4.78		Organoheterocyclic compounds	Benzopyrans	1-benzopyrans	C22H28O10	QVGFPTYGKPLXPK-OOBAEQHESA-N	CC1=CC(=O)C2=C(C3=C(C=C2O1)O[C@@H](C3)C(C)(C)O[C@H]4[C@@H]([C@H]([C@@H]([C@H](O4)CO)O)O)O)OC	19601.6	37251.8	19155.5	8599.06	14470.8	30317.3	19339.4	25336.8	33346.1	37505.1	25168.7	23152.8	26561.9	26114.3	26108.6
POS_5066	[M+ACN+H]+	5-[(1S,4aS,8aS)-Decahydro-5,5,8a-trimethyl-2-methylene-1-naphthalenyl]-3-methyl-, (2E)-2-penten-1-ol	2.258	0.861986	0.371717	332.293	11.64		Lipids and lipid-like molecules	Prenol lipids	Diterpenoids	C20H34O	NERNKRPBSOBEHC-PTNGSMBKSA-N	C/C(=C/CO)/CCC1C(=C)CCC2C(C)(C)CCCC12C	9.52201e+06	1.21601e+07	8.18973e+06	8.99647e+06	7.84056e+06	2.39229e+06	9.34898e+06	9.84545e+06	8.69446e+06	8.17053e+06	9.31185e+06	1.15915e+07	1.04192e+07	1.03315e+07	1.03295e+07
POS_4216	[M+H]+	5,7-Dihydroxy-2-(3-hydroxy-4-methoxyphenyl)-3,4-dihydro-2H-1-benzopyran-4-one	0.307372	0.200954	0.0116835	303.082	5.812		Phenylpropanoids and polyketides	Flavonoids	O-methylated flavonoids	C16H14O6	AIONOLUJZLIMTK-UHFFFAOYSA-N	COC1=CC=C(C=C1O)C2CC(=O)C3=C(C=C(C=C3O)O)O2	44.0898	13073.7	508.442	36.9019	9607.79	7845.72	29409.7	14723.4	40414.8	14833.6	8943.83	46519.1	15951	15916	15980.4
POS_2798	[M-2H2O+H]+	5|A-Androst-1-ene-3|A,17|A-diol	0.297668	0.674475	0.00309374	255.21	12.681		Lipids and lipid-like molecules	Steroids and steroid derivatives	Androstane steroids	C19H30O2	RZFGPAMUAXASRE-KHOSGYARSA-N		107050	101501	115102	151496	101327	53262.6	149426	159157	153976	165129	151693	154291	147396	155062	139424
POS_7675	[M+K]+	5-Chloro-3-[(E)-3,4-dihydroxy-3,5-dimethylhept-1-enyl]-7,8-dihydroxy-7-methyl-8H-isochromen-6-one	0.336452	2.13273	0.237748	423.088	0.828		Organoheterocyclic compounds	Azaphilones		C19H25ClO6	BRELKNNWUMEGDN-VOTSOKGWSA-N	CCC(C)C(C(C)(/C=C/C1=CC2=C(C(=O)C(C)(C(C2=CO1)O)O)Cl)O)O	6564.02	8363.51	6300.93	2885.13	33394.8	44934.2	6816.66	6070.26	8506.51	9443.15	6370.64	10826.3	8094.48	6571.99	8132.18
POS_2380	[M+H]+	5-Cyclohexadecen-1-one	0.321122	1.19606	0.0438022	237.23	7.363		Organic oxygen compounds	Organooxygen compounds	Carbonyl compounds	C16H28O	ABRIMXGLNHCLIP-UHFFFAOYSA-N	C1CC/C=C\CCCC(=O)CCCCCCC1	30881	27513.2	31372.9	35522.8	30500.1	42762.3	29647	26892.5	25360.4	30378.2	27960.2	25767.6	33007.4	30240.5	30206
POS_3058	[M+H-H2O]+	5-dodecyl-4-hydroxy-4-methylcyclopent-2-en-1-one	0.284062	0.76334	0.00444093	263.235	12.677					C18H32O2	HWMQXCKSSOGAEL-PWQNQZOANA-N	O=C1C=CC(O)(C)C1CCCCCCCCCCCC	260980	273477	233259	276330	191409	209070	253950	333514	307297	304195	350549	342868	294659	294674	289226
POS_12713	[M+Na]+	5-Hydroxy-2-(3-hydroxy-4-methoxyphenyl)-7-[(2S,3R,4S,5S,6R)-3,4,5-trihydroxy-6-[[(2R,3R,4R,5R,6S)-3,4,5-trihydroxy-6-methyloxan-2-yl]oxymethyl]oxan-2-yl]oxy-2,3-dihydrochromen-4-one	0.317334	0.391451	0.0729099	633.173	4.632		Phenylpropanoids and polyketides	Flavonoids	Flavonoid glycosides	C28H34O15	QUQPHWDTPGMPEX-LLHRBZKSSA-N	O=C1C2=C(O)C=C(OC3OC(COC4OC(C)C(O)C(O)C4O)C(O)C(O)C3O)C=C2OC(C5=CC=C(OC)C(O)=C5)C1	5471.03	19106.4	5067.49	2122.67	69687.6	17475.2	55569.5	50502.5	93916.2	62850	20261	20720.3	48609.2	44099	43918.4
POS_8612	[M+Na]+	5-Hydroxy-7-[4-hydroxy-2-methoxy-3-(3-methylbut-2-enyl)phenyl]-2,2-dimethyl-7,8-dihydropyrano[3,2-g]chromen-6-one	0.437904	1.22781	0.247908	459.179	9.8		Phenylpropanoids and polyketides	Isoflavonoids	Isoflavans	C26H28O6	QJFJALJGKXGWFO-UHFFFAOYSA-N	CC(=CCC1=C(C(=CC=C1O)C2COC3=C(C(=C4C=CC(C)(C)OC4=C3)O)C2=O)OC)C	58065	47716.5	53103.1	58973	65713.7	80547.4	88573.9	40500.2	46396.1	40943	38935.8	41210.7	65968.6	63981.6	63708.7
POS_11827	[M+Na]+	5-Methoxy-3-methyl-4-[(2S,3R,4S,5S,6R)-3,4,5-trihydroxy-6-[[(2R,3R,4S,5S,6R)-3,4,5-trihydroxy-6-(hydroxymethyl)oxan-2-yl]oxymethyl]oxan-2-yl]oxy-3H-benzo[f][2]benzofuran-1-one	0.0893758	0.400318	0.0103404	591.161	4.92		Organic oxygen compounds	Organooxygen compounds	Carbohydrates and carbohydrate conjugates	C26H32O14	PAEOIXITAYMQRF-BYSCJPLWSA-N	O=C1OC(C2=C(OC3OC(COC4OC(CO)C(O)C(O)C4O)C(O)C(O)C3O)C=5C(OC)=CC=CC5C=C12)C	685.862	2788.23	129.946	0	3541.08	2059.47	3309.69	4246.25	5499.47	4132.03	2969.79	2835.95	2456.65	2456.18	2577.87
POS_2877	[M+H]+	5-Methylcytidine	0.230185	0.621618	0.000767748	258.108	0.82		Nucleosides, nucleotides, and analogues	Pyrimidine nucleosides		C10H15N3O5	ZAYHVCMSTBRABG-JXOAFFINSA-N	N=C1N=C(O)N(C=C1C)C2OC(CO)C(O)C2O	42885	53350.6	30878.4	36872	39795.3	51714.9	81539.7	58857.3	62805.6	80736.6	66549.8	60528.8	65724.4	65367.5	64988.4
POS_473	[M+H]+	5-Methylcytosine	0.316405	0.849059	0.315751	126.064	0.817	C02376	Organoheterocyclic compounds	Diazines	Pyrimidines and pyrimidine derivatives	C5H7N3O	LRSASMSXMSNRBT-UHFFFAOYSA-N	CC1=CN=C(NC1=N)O	37586	32738.3	30276	39398.3	58290.7	73875.2	65878.1	44152.8	51654.1	57424.9	48374.9	53063.4	49358.6	49289.4	48756.3
POS_9411	[M+Na]+	6-[2-Hydroxy-3-methyl-3-[(2S,3R,4S,5S,6R)-3,4,5-trihydroxy-6-(hydroxymethyl)oxan-2-yl]oxybutyl]-5,7-dimethoxychromen-2-one	0.270902	3.81199	0.389196	493.164	3.051		Lipids and lipid-like molecules	Fatty Acyls	Fatty acyl glycosides	C22H30O11	YVMUBJPWZKUGBC-NUTNSJPXSA-N	O=C1OC2=CC(OC)=C(C(OC)=C2C=C1)CC(O)C(OC3OC(CO)C(O)C(O)C3O)(C)C	35.6211	3446.19	1436.72	853.049	72594.8	7519.9	4587.28	3960.05	220.97	5183.78	4750.32	3828.13	4941.91	5588.97	4941.08
POS_8952	[M+K]+	6-[(4E,6E)-2,3-Dihydroxy-4,6-dimethyl-7-(2,4,5-trimethyl-3,6-dioxabicyclo[3.1.0]hexan-2-yl)hepta-4,6-dien-2-yl]-4-methoxy-3,5-dimethylpyran-2-one	0.29274	0.367626	0.0976977	473.198	4.635		Lipids and lipid-like molecules	Fatty Acyls	Fatty alcohols	C24H34O7	UXTZIHZDUIRZDY-JASOSIDASA-N	C/C(=C\C1(C)C2C(C)(C(C)O1)O2)/C=C(\C)/C(C(C)(C3=C(C)C(=C(C)C(=O)O3)OC)O)O	9447.14	29313.6	5201.33	2428.19	28267.6	26757.5	21194.2	31328.3	53049.8	24508.8	28008.2	117776	33176.1	34497.8	33182.1
POS_6530	[M+H]+	6-{5a,11-dimethyl-1H,2H,3H,4H,5H,6H,7H,8H,9H,9aH-cyclopenta[a]phenanthren-1-yl}-2,3-dimethylheptane	0.469605	0.836706	0.574668	381.351	12.269					C28H44	RZLBBMDTYXMEEP-BBCOKDAQNA-N	C=1C(=C2C(=C3C1C4CCCCC4(C)CC3)CCC2C(C)CCC(C)C(C)C)C	830185	886507	547413	584347	260818	149636	1.00341e+06	344008	497559	548609	368069	1.13326e+06	643629	643676	618524
POS_6971	[M+H]+	6-{9a,11a-dimethyl-1H,2H,3H,3aH,3bH,4H,8H,9H,9bH,10H,11H-cyclopenta[a]phenanthren-1-yl}-3-ethyl-2-methylheptane	1.19607	0.823607	0.143524	397.383	12.869					C29H48	ICCTZARHLGPHMT-AVTHQIONNA-N	C1=CCCC2(C1=CCC3C2CCC4(C)C(CCC34)C(C)CCC(CC)C(C)C)C	3.43199e+06	3.34835e+06	3.57828e+06	3.50276e+06	2.76941e+06	1.10399e+06	3.30873e+06	3.90708e+06	3.75989e+06	3.42902e+06	3.61126e+06	3.51711e+06	3.59607e+06	3.5959e+06	3.39322e+06
POS_8473	[M+Na]+	6-(beta-D-Glucopyranosyloxy)-4,5,6,7,8,8a-hexahydro-5-hydroxy-5-(1-hydroxy-1-methylethyl)-3,8-dimethyl-2(1H)-azulenone	0.347474	0.483035	0.00100292	453.208	5.37		Lipids and lipid-like molecules	Prenol lipids	Terpene glycosides	C21H34O9	HVAVGMDRUJHUOH-UURFWDJCSA-N	CC1CC(C(CC2=C(C)C(=O)CC12)(C(C)(C)O)O)O[C@H]3[C@@H]([C@H]([C@@H]([C@@H](CO)O3)O)O)O	15397.4	29953.8	21887.9	23291.4	44694.5	62402.8	64077.9	62649.9	81169.9	65991.5	65007.5	70240.5	56261.2	54880	55846
POS_4333	[M+Na]+	(6E)-Heptadeca-6,16-diene-1,2,4-triol	0.462842	0.262852	0.0104225	307.226	12.377		Lipids and lipid-like molecules	Fatty Acyls	Fatty alcohols	C17H32O3	XGZOTDFONIAWEC-VAWYXSNFSA-N	C=CCCCCCCCC/C=C/CC(CC(CO)O)O	8433.95	16186.4	10294.9	15571.9	34019.8	19491.4	43987.7	58172.6	87043	35457.5	40390.6	130602	41923	40271.9	41924.2
POS_1575	[M+H]+	6-Hydroxy-4,4,7a-trimethyl-5,6,7,7a-tetrahydrobenzofuran-2(4H)-one	0.262952	1.46182	0.420182	197.116	4.231		Organoheterocyclic compounds	Benzofurans		C11H16O3	XEVQXKKKAVVSMW-UHFFFAOYSA-N	CC1(C)CC(CC2(C)C1=CC(=O)O2)O	9083.01	13302.5	9586.42	8876.54	53909.1	23269.5	14109.3	8891.98	16459.4	10705.1	10881	19692.8	16040.7	15704.3	15765.8
POS_14198	[M+Na]+	6'-O-P-Coumaroylgenipin gentiobioside	0.0906562	0.29972	0.0127285	719.209	4.301		Lipids and lipid-like molecules	Prenol lipids	Terpene glycosides	C32H40O17	QIWWLKDHHMGRQL-QJIBEZHESA-N	O=C(OCC1OC(OCC2OC(OC3OC=C(C(=O)OC)C4CC=C(CO)C34)C(O)C(O)C2O)C(O)C(O)C1O)C=CC5=CC=C(O)C=C5	0	195.275	38.5536	0	3461.71	1345.7	3371.5	1461.64	3421.71	2323.25	3316.72	2925.02	2415.02	2414.07	2153.96
POS_11155	[M+H]+	7-[3-[(2R,3R,4R)-3,4-Dihydroxy-4-(hydroxymethyl)oxolan-2-yl]oxy-4,5-dihydroxy-6-(hydroxymethyl)oxan-2-yl]oxy-3-(4-methoxyphenyl)chromen-4-one	0.30412	0.41509	0.0390326	563.174	4.598		Phenylpropanoids and polyketides	Isoflavonoids	Isoflavonoid O-glycosides	C27H30O13	TUUBGLDJKKCMRH-NNNVMGKSSA-N	O=C1C(=COC2=CC(OC3OC(CO)C(O)C(O)C3OC4OCC(O)(CO)C4O)=CC=C12)C=5C=CC(OC)=CC5	1142.85	12412.2	3066.5	1342.91	37469.9	42360.7	28521.6	29538.5	56332.9	37957.9	25445.4	57803.2	26173	26736.3	26732.4
POS_7701	[M+Na]+	7alpha-Hydroxy-4-cholesten-3-one	0.225921	1.08054	0.428208	423.329	9.804	C05455	Lipids and lipid-like molecules	Steroids and steroid derivatives	Cholestane steroids	C27H44O2	IOIZWEJGGCZDOL-RQDYSCIWSA-N	CC(C)CCC[C@@H](C)[C@H]1CC[C@H]2[C@H]3[C@H](CC[C@]12C)[C@@]4(C)CCC(=O)C=C4C[C@H]3O	19990.7	23175.5	25606.9	19296.9	22199.7	22920.3	28241.7	17371	22988.1	16917.5	18757.6	18986.7	19545.2	17759.3	17741.8
POS_13761	[M+Na]+	7-Benzyl-11,14,20-trimethyl-16-(2-methylpropyl)-10,13-di(propan-2-yl)-17-oxa-1,5,8,11,14-pentazabicyclo[17.3.0]docosane-2,6,9,12,15,18-hexone	0.118172	0.335916	0.00033372	692.394	5.307		Organic acids and derivatives	Peptidomimetics	Depsipeptides	C36H55N5O7	UCLZXGHPVJMYSQ-UHFFFAOYSA-N	O=C1OC(C(=O)N(C)C(C(=O)N(C)C(C(O)=NC(C(O)=NCCC(=O)N2CCC(C)C12)CC=3C=CC=CC3)C(C)C)C(C)C)CC(C)C	0	35.9057	3505.37	2090.19	2542.09	2677.01	4927.62	4735.94	6264.31	4991.2	4951.09	6431.23	3659.57	3658.45	3939.66
POS_6087	[M+Na]+	(7E,13E)-9,15-Dihydroxy-4,10,16-trimethyl-1,5,11-trioxacyclohexadeca-7,13-diene-2,6,12-trione	0.120143	0.601437	0.0104845	365.119	3.564		Phenylpropanoids and polyketides	Macrolides and analogues		C16H22O8	MJMMUATWVTYSFD-YDFGWWAZSA-N	CC1CC(=O)OC(C)C(/C=C/C(=O)OC(C)C(/C=C/C(=O)O1)O)O	4981.93	7690.24	10165.1	9288.65	15923.7	7622.39	14547.2	15951	9767.08	16679.3	18165.2	17455.3	14377	14382.5	13906.7
POS_6829	[M+H]+	7-Ethyl-10-Hydroxy-Camptothecin	0.461916	2.76501	0.0593226	393.149	4.655					C22H20N2O5	KWUQFLSWWSXTSZ-QFIPXVFZSA-N	CCC1=C2C(=C(C=C1)O)C=C3CN4C(=CC5=C(C4=O)COC(=O)[C@@]5(CC)O)C3=N2	75719.2	82256.3	58492.3	23660.2	8314.41	15320.7	16645	18585.2	14462.9	11491.1	17494.6	16714.4	26753	25924	25920
POS_6396	[M+H]+	7''-ethyl-6-methyl-4'',7''-dihydro-3''H-dispiro[oxane-2,6'-[7,9,12]triazatricyclo[6.3.1.04,12]dodecane-10',2''-oxepin]-8'-en-3-ol	0.952118	1.53363	0.300092	376.259	7.099					C21H33N3O3	PVERDUFTDYLFAY-WXWVCVOLNA-N	OC1CCC(OC21NC3=NC4(OC(C=CCC4)CC)CC5N3C(CC5)C2)C	186053	136029	216686	147905	677856	231552	183621	194380	150351	218330	158108	135931	1.71157e+06	1.6963e+06	1.69625e+06
POS_9764	[M+Na]+	7-Hydroxy-4-[(3Z)-5-hydroxy-3-methyl-3-penten-1-yl]-4a,8,8-trimethyl-3-methylenedecahydro-2-naphthalenyl beta-D-mannopyranoside	0.19827	0.453788	0.0364154	507.29	8.417		Lipids and lipid-like molecules	Prenol lipids	Terpene glycosides	C26H44O8	JECOCDKQCZSANH-RFKAOMIISA-N		2358.63	10967.4	1761.67	1090.97	14063	21407.8	19825.3	13498.9	18456.1	28178.4	10337	23523.1	14388.5	15000.1	14151.9
POS_2974	[M+Na]+	7-Hydroxyflavone	0.276089	1.04423	0.901421	261.055	0.789	C11264	Phenylpropanoids and polyketides	Flavonoids	Flavones	C15H10O3	MQGPSCMMNJKMHQ-UHFFFAOYSA-N	C1=CC=C(C=C1)C2=CC(=O)C3=CC=C(C=C3O2)O	14286.3	13808.1	24532.3	26735.7	79976.9	29392.6	25024.3	32473.3	30066.6	22575.1	27482	43116.4	31787	31083.2	31411
POS_7076	[M+H]+	7-Ketocholesterol	0.136114	0.536104	0.0104911	401.339	6.357		Lipids and lipid-like molecules	Steroids and steroid derivatives	Cholestane steroids	C27H44O2	YIKKMWSQVKJCOP-ABXCMAEBSA-N	O=C1C=C2CC(O)CCC2(C)C3CCC4(C)C(CCC4C13)C(C)CCCC(C)C	2500.07	7611.47	8461.65	6033.59	6984.44	11698.1	8957.08	10818.4	14361.8	16385.1	11179.7	19045.8	11235.4	11235.6	11159.3
POS_7729	[M+K]+	8-(2,3-Dihydroxy-3-methylbutyl)-5,7-dimethoxy-2-phenyl-2,3-dihydrochromen-4-one	0.141866	1.52813	0.000148298	425.129	6.834		Phenylpropanoids and polyketides	Flavonoids	Flavans	C22H26O6	SDEUJZQQWGXEEM-UHFFFAOYSA-N	CC(C)(C(CC1=C(C=C(C2=C1OC(CC2=O)C3=CC=CC=C3)OC)OC)O)O	4688.05	4126.94	5070.3	5568.34	5357.61	4117.19	3143.05	3671.35	3234.07	3157.71	2992.67	2731.79	4221.08	4227.07	4109.34
POS_8838	[M+K]+	[8-[2-(3-Methylbutanoyloxy)propan-2-yl]-2-oxo-8,9-dihydrofuro[2,3-h]chromen-9-yl] 3-methylbutanoate	0.179242	1.67832	0.0725437	469.156	8.306		Phenylpropanoids and polyketides	Coumarins and derivatives	Furanocoumarins	C24H30O7	KPLBOWKEQXYXSD-UHFFFAOYSA-N	CC(C)CC(=O)OC1C2=C(C=CC3=C2OC(=O)C=C3)OC1C(C)(C)OC(=O)CC(C)C	7417.59	10189.4	13868.6	4711.08	6546.03	8515.42	5331.98	2017.27	9234.87	4122.93	7158.35	2669.95	6862.43	5678.35	6871.34
POS_5669	[M+H]+	8-[5-(Acetyloxy)-3-methylpentyl]octahydro-4,4,8a-trimethyl-7-methylene-2(1H)-naphthalenone	1.82951	1.4596	0.265039	349.273	10.945		Lipids and lipid-like molecules	Prenol lipids	Diterpenoids	C22H36O3	LZGVQJDYLAUCGI-UHFFFAOYSA-N		876356	697962	546320	442331	2.04e+06	1.11719e+06	652681	410941	499466	577022	759222	1.01966e+06	800873	785443	791959
POS_7009	[M+Na]+	8-Hydroxy-2,7,7,11,15-pentamethyl-5,12,16-trioxapentacyclo[9.8.0.0(2),.0,.0(1)(3),(1)]nonadec-13(18)-ene-3,17-dione	0.243508	1.21151	0.271487	399.175	9.695		Organoheterocyclic compounds	Naphthopyrans		C21H28O6	OYBHLUBLZHVTKK-UHFFFAOYSA-N	O=C1OC(C)CC=2OC3(C)CCC4(O)C(C(=O)C5OC5C4(C)C)(C)C3CC12	16651.5	15588.6	13659.9	14107.5	21007.2	26283.4	23338.7	11946.9	12734.3	13703.9	11637.7	15204.1	19615.1	18587.2	18560.7
POS_2995	[M-3H2O+H]+	8-Hydroxy-9,10-epoxystearic acid	0.478118	0.573081	0.000117532	261.219	12.653		Lipids and lipid-like molecules	Fatty Acyls	Lineolic acids and derivatives	C18H34O4	GQEOLYBERRZZCE-UHFFFAOYSA-N	CCCCCCCCC1C(C(CCCCCCC(=O)O)O)O1	134374	140787	100206	89983.4	120662	128666	221417	171773	210338	188908	197642	257001	180754	180726	169883
POS_5374	[M+H]+	8-Prenylnaringenin	0.242985	55.9257	0.34122	341.134	6.84		Phenylpropanoids and polyketides	Flavonoids	Flavans	C20H20O5	LPEPZZAVFJPLNZ-SFHVURJKSA-N	CC(=CCC1=C(C=C(C2=C1O[C@@H](CC2=O)C3=CC=C(C=C3)O)O)O)C	90.7584	57.7351	63.9928	147.087	59346.5	504.356	307.76	80.6441	128.921	304.033	222.948	32.3076	148.261	100.389	108.681
POS_6064	[M+H]+	9-Aminocamptothecin	0.221045	1.51518	0.187978	364.135	2.487					C20H17N3O4	FUXVKZWTXQUGMW-FQEVSTJZSA-N	CC[C@@]1(C2=C(COC1=O)C(=O)N3CC4=CC5=C(C=CC=C5N=C4C3=C2)N)O	22876.6	18388.6	4204.66	6371.84	11498.9	19756.6	13558.5	6264.27	10198.5	7299.67	10893.5	6628.57	17101.4	17106.3	16707.4
POS_6457	[M+H]+	9-Methoxycamptothecin	0.0484872	0.911986	0.744252	379.125	4.709		Alkaloids and derivatives	Camptothecins		C21H18N2O5	XVMZDZFTCKLZTF-NRFANRHFSA-N	CC[C@@]1(C2=C(COC1=O)C(=O)N3CC4=CC5=C(C=CC=C5OC)N=C4C3=C2)O	9508.88	4891.38	5059.64	5254.47	4356.03	2615.9	4046.7	9753.48	6101.02	1513.22	5153.15	8176.75	5376.69	5379.18	5491.8
POS_6857	[M+H]+	9-Nitro-20(S)-camptothecin	0.233901	0.79098	0.278405	394.107	2.868		Alkaloids and derivatives	Camptothecins		C20H15N3O6	VHXNKPBCCMUMSW-FQEVSTJZSA-N	O=C1OCC=2C(=O)N3C(=CC2C1(O)CC)C=4N=C5C=CC=C(C5=CC4C3)N(=O)=O	22696.2	39148.5	16740.4	13101.3	35207.2	47881.9	45381	24329.7	39156	39211.7	27180.2	45702.1	38634.1	36938.2	38641.2
POS_837	[M]+	Acenaphthylene	0.195384	0.981307	0.665009	152.061	8.281		Benzenoids	Acenaphthylenes		C12H8	HXGDTGSAIMULJN-UHFFFAOYSA-N	C1=CC2=C3C(=C1)C=CC=C3C=C2	20360.9	20322.5	18551.7	17662.6	17698.2	21441.2	18951.5	19961.2	19963.3	17952.8	21737.9	19680.7	20126.9	19166	20183.3
POS_838	[M+H]+	Acetaminophen	0.334754	0.655952	0.0218344	152.07	1.321	C06804	Benzenoids	Phenols	1-hydroxy-2-unsubstituted benzenoids	C8H9NO2	RZVAJINKPMORJF-UHFFFAOYSA-N	CC(=NC1=CC=C(C=C1)O)O	155117	135749	174447	148008	232947	126303	149598	278501	300000	180059	264214	310315	217248	224567	217255
POS_7806	[M+H]+	Acetyl-Leu-Leu-Arg-al	0.263518	1.14366	0.111469	427.301	10.945		Organic acids and derivatives	Carboxylic acids and derivatives	Amino acids, peptides, and analogues	C20H38N6O4	GDBQQVLCIARPGH-IKGGRYGDSA-N	CC(C)C[C@@H](C(=N[C@@H](CC(C)C)C(=N[C@H](CCCNC(=N)N)C=O)O)O)N=C(C)O	20999.7	23630	22738	28765.3	28581.5	27050.1	27298	23277.6	20272.9	19372.4	22827.9	19652	13242.6	13264.1	12256.1
POS_4060	[M+H]+	Acetylsulfamethoxazole	0.0741329	0.662431	0.0164086	296.06	0.841		Benzenoids	Benzene and substituted derivatives	Benzenesulfonamides	C12H13N3O4S	GXPIUNZCALHVBA-UHFFFAOYSA-N	CC1=CC(=NO1)NS(=O)(=O)C2=CC=C(C=C2)N=C(C)O	6516.96	7004.8	5523.97	6393.29	6096.93	8106.2	15125.4	7383.36	9324.59	9151.87	8382.3	10475.9	11472.2	11953.5	11470.8
POS_9598	[M+H]+	Aconine	0.114866	0.476304	0.110222	500.276	3.811					C25H41NO9	SQMGCPHFHQGPIF-JIOYIOPFSA-N	CCN1C[C@@]2([C@@H](C[C@@H]([C@@]34[C@@H]2[C@H]([C@@H](C31)[C@@]5([C@@H]6[C@H]4C[C@@]([C@@H]6O)([C@H]([C@@H]5O)OC)O)O)OC)OC)O)COC	129.172	30.4337	2107.8	1817.55	2515.61	9449.4	7203.22	4981.45	3754.91	9238.12	4913.81	3605.41	4390.26	4077.09	4078.06
POS_1557	[M+H]+	Acridinone	0.033905	0.711699	0.210304	196.077	1.325		Organoheterocyclic compounds	Quinolines and derivatives	Benzoquinolines	C13H9NO	DSTNUFDTTMKLQR-UHFFFAOYSA-N	C1=CC2=C(C=C1)NC3=CC=CC(=O)C3=C2	2599.43	1644.13	3871.72	2493.86	4824.82	2211.55	1650.29	4700.7	6146.99	2271.57	4218.14	5805.78	4081.52	4016	3923.23
POS_7820	[M+H]+	Adenosine_Diphosphate	0.327962	0.702689	0.0545539	428.035	0.686		Nucleosides, nucleotides, and analogues	Purine nucleotides	Purine ribonucleotides	C10H15N5O10P2	XTWYTFMLZFPYCI-UHFFFAOYSA-N	C(C1C(C(C(N2C=NC3=C2N=CN=C3N)O1)O)O)OP(=O)(O)OP(=O)(O)O	48048.9	63792.5	34636.2	41895.7	91566.1	98088.9	81947.1	89055.5	97539.1	97091.3	105879	66461.1	85042.9	83396.5	83427.5
POS_10436	[M+H]+	Aerucyclamide A	0.280407	0.195608	0.0217998	535.215	5.738		Organic acids and derivatives	Carboxylic acids and derivatives	Amino acids, peptides, and analogues	C24H34N6O4S2	VJFRQMMMXJJUSM-VZGZUROSSA-N	CC[C@H](C)[C@H]1C2=N[C@@H]([C@@H](C)O2)C(=NCC3=NC(=CS3)C(=N[C@H]([C@@H](C)CC)C4=N[C@H](CS4)C(=N1)O)O)O	374.061	11165.7	61.3273	55.4558	6646.91	6188.43	13025.8	9790.53	36070.5	13832.8	10150.4	42338.8	9930.46	9940.02	10514
POS_6889	[M+Na]+	Alantrypinone	0.338413	0.247535	0.0108976	395.12	5.104		Organoheterocyclic compounds	Pyridopyrimidines		C21H16N4O3	COXWNIZQNAMTQL-NQERJWCQSA-N	C[C@]12C3=NC4=C(C=CC=C4)C(=O)N3[C@H](C[C@]51C6=C(C=CC=C6)N=C5O)C(=N2)O	14213.8	8396.09	4810.04	6572.76	12336.8	11903.1	21036.8	53960.9	48489.2	12178.3	27115.4	72469.2	31871.7	30626.1	30627.1
POS_10906	[M+H]+	(all-E)-beta-Cryptoxanthin	0.142256	0.893985	0.72054	553.291	8.593		Lipids and lipid-like molecules	Prenol lipids	Tetraterpenoids	C40H56O	DMASLKHVQRHNES-FKKUPVFPSA-N		3272.94	7114.76	3416.82	3460.29	15706.5	13341.6	10659.8	7540.98	7329.35	12641	8187.06	5446.72	8483.82	8496.62	8070.93
POS_16041	[M+H]+	alpha-Chaconine	0.153954	0.407664	0.00312462	852.507	12.342	C10796	Lipids and lipid-like molecules	Steroids and steroid derivatives	Steroidal glycosides	C45H73NO14	TYNQWWGVEGFKRU-UHFFFAOYSA-N	CC1CCC2C(C)C3C(CC4C5CC=C6CC(CCC6(C)C5CCC43C)OC7C(C(C(C(CO)O7)OC8C(C(C(C(C)O8)O)O)O)O)OC9C(C(C(C(C)O9)O)O)O)N2C1	7055.22	7864.61	3708.01	2952.87	2115.66	3847.38	14886.5	6514.85	8645.38	12306.2	9857.68	15354.2	8896.72	8897.81	8007.41
POS_8519	[M+H]+	Amethopterin	0.155794	0.776899	0.24151	455.189	3.751	C00855	Organoheterocyclic compounds	Pteridines and derivatives	Pterins and derivatives	C20H22N8O5	FBOZXECLQNJBKD-UHFFFAOYSA-N	CN(CC1=NC2=C(N)NC(=N)N=C2N=C1)C3=CC=C(C=C3)C(=O)NC(CCC(=O)O)C(=O)O	14399.3	24184	9087.18	8693.83	30543	23866.5	33353	18138.5	24511.3	23012	20414.2	23155.6	20151.7	19336.3	19337.8
POS_3099	[M+H]+	Ammothamnine	0.36419	1.3028	0.0523245	265.188	5.966					C15H24N2O2	XVPBINOPNYFXID-UHFFFAOYSA-N	C1CC2C3CCC[N+]4(C3C(CCC4)CN2C(=O)C1)[O-]	30033.8	34177.3	40480.9	36163.2	30188.7	52772.9	35783.4	23623.8	30956.8	28834.8	24192.8	28405	35686.5	32163.6	32142.8
POS_918	[M+Na]+	Amphetamine	0.198886	1.7888	0.21101	158.098	5.203	C07514	Benzenoids	Benzene and substituted derivatives	Phenethylamines	C9H13N	KWTSXDURSIMDCE-UHFFFAOYSA-N	CC(CC1=CC=CC=C1)N	4467.01	4119.4	2635.52	3072.1	13404	15638.8	4336.51	3210.78	3768.75	5517.72	4832.64	2560.44	5762.51	5889.56	5889.67
POS_2764	[M+H]+	Anabasamine	0.103717	0.973267	0.873772	254.172	4.61					C16H19N3	TZRDBHMKTWECOV-UHFFFAOYNA-N	N1=CC=CC(=C1)C=2N=CC(=CC2)C3N(C)CCCC3	4576	7750.56	4805.08	6693.8	11990.6	6592.66	8269.46	6665.8	6097.38	8906.78	7229.15	6405	10498.9	10504.6	10328.5
POS_5775	[M+H]+	Anileridine	0.589468	1.68624	0.235438	353.23	7.266		Organoheterocyclic compounds	Piperidines	Phenylpiperidines	C22H28N2O2	LKYQLAWMNBFNJT-UHFFFAOYSA-N	CCOC(=O)C1(CCN(CCC2=CC=C(C=C2)N)CC1)C3=CC=CC=C3	87953.3	67142.2	60900	28413.8	229588	88042.9	75632.9	30360	39097.9	48549.4	47298.3	92372.1	70782.5	70784	70619.5
POS_4297	[M+H]+	Anisodamine	0.317729	3.79612	0.00467729	306.176	2.908		Alkaloids and derivatives	Tropane alkaloids		C17H23NO4	WTQYWNWRJNXDEG-UHFFFAOYSA-N	CN1C2CC(CC1C(C2)O)OC(=O)C(CO)C3=CC=CC=C3	13375.1	31675.8	21186	16675.2	14800	7979.41	375.51	8997.61	4342.5	7099.37	5649.75	1377.24	11236.6	11275.9	8997.33
POS_11739	[M+H]+	Anthranoyllycoctonine	0.285365	1.12551	0.51129	587.327	10.938		Lipids and lipid-like molecules	Prenol lipids	Diterpenoids	C32H46N2O8	NNDHDYDFEDRMGH-CAEIVAEBSA-N	O=C(OCC12CN(CC)C3C4(O)C(OC)C1C3(C(OC)CC2)C5CC6C(OC)CC4(O)C5C6OC)C=7C=CC=CC7N	34962	35017.2	24882.6	13125.3	39815.2	41438.8	36473.1	22640.6	29817.1	28426	18015.2	32765.8	34223	34538.5	35296.9
POS_16015	[M+Na]+	Astragaloside II	0.31236	0.946668	0.842836	849.476	10.912						AYWNHWGQTMCQIV-PENCHUSISA-N????	CC(=O)O[C@@H]1[C@H]([C@@H](CO[C@H]1O[C@H]2CC[C@]34C[C@]35CC[C@@]6([C@H]([C@H](C[C@]6([C@@H]5C[C@@H]([C@H]4C2(C)C)O[C@H]7[C@@H]([C@H]([C@@H]([C@H](O7)CO)O)O)O)C)O)[C@]8(CC[C@H](O8)C(C)(C)O)C)C)O)O	28057.6	65419.7	24608.4	14926	93836.4	67292.3	67797.5	37413.6	60341.8	47960.5	40048.9	57149.1	56623.8	54203.8	56622.2
POS_3894	[M+H]+	Atropine	0.24188	3.21133	0.0315856	290.181	5.345		Alkaloids and derivatives	Tropane alkaloids		C17H23NO3	RKUNBYITZUJHSG-UHFFFAOYSA-N	CN1C2CCC1CC(C2)OC(=O)C(CO)C3=CC=CC=C3	9017.63	24476.2	10227	5755.01	5490.89	10705.5	397.922	4710.2	2817.29	7114.2	3997.37	1413.16	8179.8	7856.02	7850.91
POS_4130	[M+K]+	Auraptenol	0.16588	0.20004	0.00286692	299.073	5.819		Phenylpropanoids and polyketides	Coumarins and derivatives		C15H16O4	SQSRYWNOKPJENY-UHFFFAOYSA-N	C=C(C)C(CC1=C(C=CC2=C1OC(=O)C=C2)OC)O	154.339	4801.3	693.115	360.542	1200.45	244.845	6404.12	5297.95	10684.8	6016.19	2848.04	6014.53	4650.81	4482.74	4479.06
POS_4445	[M-H2O+H]+	Avocadene 2-acetate	0.370429	0.357095	0.0195222	311.255	13.25		Lipids and lipid-like molecules	Fatty Acyls	Fatty alcohols	C19H36O4	LUIGTZGBXWZJAX-UHFFFAOYSA-N	C=CCCCCCCCCCCCC(CC(CO)OC(=O)C)O	20757.7	41780.1	12213.1	16119.4	24896.4	24212.1	94982.6	42973	51727.3	40651.7	37938	123721	47998.2	47352.4	47998.6
POS_8169	[M+Na]+	Barbaloin	0.884233	1.04424	0.757127	441.115	3.66		Benzenoids	Anthracenes			AFHJQYHRLPMKHU-OSYMLPPYSA-N	C1=CC2=C(C(=C1)O)C(=O)C3=C([C@H]2[C@H]4[C@@H]([C@H]([C@@H]([C@H](O4)CO)O)O)O)C=C(C=C3O)CO	239765	344237	265447	216528	220744	433316	273647	283475	249183	300612	323112	217141	319480	314587	314493
POS_4258	[M]+	Benzododecinium	0.867045	1.22526	0.159001	304.297	8.944		Benzenoids	Benzene and substituted derivatives	Phenylmethylamines	[C21H38N]+	CYDRXTMLKJDRQH-UHFFFAOYSA-N		192794	207871	186986	251206	366567	296405	199987	187073	225053	211779	170575	231260	250236	243613	246375
POS_1781	[M]+	Benzoylcholine	0.133289	0.925713	0.651368	208.131	4.624		Benzenoids	Benzene and substituted derivatives	Benzoic acids and derivatives	[C12H18NO2]+	HOPVGFKDVOOCHD-UHFFFAOYSA-N	C[N+](C)(C)CCOC(=O)C1=CC=CC=C1	7517.11	10296.1	6892.41	5160.71	8105.95	12690.4	8738.01	7633.73	8326.99	8030.92	8114.95	13883.7	10550.2	10550.9	10422.6
POS_11808	[M+H]+	Benzoylmesaconine	0.369478	0.476005	0.0989017	590.306	6.243					C31H43NO10	PULWZCUZNRVAHT-KULHUQEMSA-N	CN1C[C@@]2([C@@H](C[C@H]([C@]34[C@@H]2[C@H](C([C@H]31)[C@@]5([C@@H]6[C@@H]4C[C@]([C@@H]6OC(=O)C7=CC=CC=C7)([C@H]([C@H]5O)OC)O)O)OC)OC)O)COC	6947.87	12839.9	17235.3	14038.4	36620.3	95611.2	54596.5	102465	83626.3	83070.3	38401.3	22906.2	52936.9	52944.6	52171
POS_3973	[M+H]+	Benzyldiphenylphosphine oxide	0.242465	1.10856	0.151376	293.106	6.912		Benzenoids	Benzene and substituted derivatives	Phenylphosphines and derivatives	C19H17OP	NXGAOFONOFYCNG-UHFFFAOYSA-N	C1=CC=C(C=C1)CP(=O)(C2=CC=CC=C2)C3=CC=CC=C3	22745	24804.4	22850.3	22201.3	20290.4	25868.7	17549	21389.4	25023.6	23459.1	19616.8	18133.3	21484.9	19589.8	21476.1
POS_7814	[M+H]+	beta-Amyrin	0.590747	0.374911	0.00839775	427.389	11.333	C08616	Lipids and lipid-like molecules	Prenol lipids	Triterpenoids	C30H50O	JFSHUTJDVKUMTJ-QHPUVITPSA-N	CC1(C)CC[C@]2(C)CC[C@]3(C)C(=CC[C@@H]4[C@@]5(C)CC[C@@H](C(C)(C)[C@@H]5CC[C@]43C)O)[C@@H]2C1	22651.1	80471.9	32546.3	22664.7	35052.1	146114	123803	133093	167595	237813	156318	86925.3	101033	101812	101033
POS_2972	[M+H]+	beta-D-Mannose 6-phosphate	0.27307	0.743841	0.132339	261.034	0.595	C00275	Organic oxygen compounds	Organooxygen compounds	Carbohydrates and carbohydrate conjugates	C6H13O9P	NBSCHQHZLSJFNQ-RWOPYEJCSA-N	C([C@@H]1[C@H]([C@@H]([C@@H]([C@H](O)O1)O)O)O)OP(=O)(O)O	22931.1	21783.3	17062.3	29561.3	42172.2	58958.6	42525.4	37323.1	43193.5	52061.9	41414.2	42232.1	37535.2	37546.1	37091.3
POS_332	[M+H]+	Betaine	0.284682	1.07749	0.473151	118.085	14.103		Organic acids and derivatives	Carboxylic acids and derivatives	Amino acids, peptides, and analogues	C5H11NO2	KWIUHFFTVRNATP-UHFFFAOYSA-N	C[N+](C)(C)CC(=O)[O-]	38787.8	37097.2	29246.7	51209.7	45447.2	36507.2	37076.4	38106.5	26444.4	42562.1	38391.5	38576.4	40636.2	40609.6	32729.9
POS_7925	[M+Na]+	Bidwillon A	0.735867	2.79607	0.00709544	431.178	12.257		Phenylpropanoids and polyketides	Isoflavonoids	Isoflavans	C25H28O5	QUBRRXBPXPHDJO-UHFFFAOYSA-N	CC(=CCC1=C(C(=C2C(=C1)C(=O)C(CO2)C3=CC=C(C=C3O)O)CC=C(C)C)O)C	91002.1	47660.1	113559	190195	122701	71977.3	36630.9	37074	32982.1	37880	39642.8	43643.8	73566.4	72218.3	72216.8
POS_11662	[M+H]+	Biliverdin	0.225721	0.617304	0.00634364	583.255	8.214					C33H34N4O6	QBUVFDKTZJNUPP-BBROENKCSA-N	O=C(O)CCC=1C(N=C(C=C2N=C(O)C(C=C)=C2C)C1C)=CC=3NC(C=C4N=C(O)C(=C4C=C)C)=C(C3CCC(=O)O)C	21711.5	30408.2	20292.8	22572.3	18575.5	43459.1	33444.9	42500.1	39306.1	49776.4	50640.9	38694.7	35874.8	34372.5	35878.2
POS_3523	[M+H]+	Brefeldin A	0.439957	0.896292	0.683382	281.173	6.746		Phenylpropanoids and polyketides	Macrolides and analogues		C16H24O4	KQNZDYYTLMIZCT-KQPMLPITSA-N		90216.9	107505	66608.5	41209.2	179630	135822	146564	58560.7	60823.6	105559	141395	179942	109383	108783	108263
POS_7984	[M+Na]+	Bruceine D	0.221068	0.895196	0.716529	433.142	4.524		Lipids and lipid-like molecules	Prenol lipids	Terpene lactones		JBDMZGKDLMGOFR-DFEKUIMESA-N	CC1=CC(=O)[C@H]([C@]2([C@H]1C[C@@H]3[C@]45[C@@H]2[C@H]([C@@H]([C@@]([C@@]4([C@H](C(=O)O3)O)O)(OC5)C)O)O)C)O	17754.7	10063.2	8979.93	4321.52	8426.32	32286.9	13533.8	14254.8	15505.3	19385.2	16846.5	11887.6	15648.9	14503.3	15995.4
POS_6898	[M+H]+	Brucine	0.236329	2.42413	0.150134	395.2	5.264		Alkaloids and derivatives	Strychnos alkaloids		C23H26N2O4	RRKTZKIUPZVBMF-UHFFFAOYSA-N	COC1=CC2=C(C=C1OC)N3C(=O)CC4C5C6CC7C2(CCN7CC6=CCO4)C53	9899.86	16481	7921.87	4125.83	41642.2	11641.5	1592.84	2589.89	8141.53	5861.57	12494.8	7152.41	3536.93	3469.2	5085.35
POS_9529	[M+Na]+	Bryodulcosigenin	0.0716753	0.929583	0.358236	497.361	9.342		Lipids and lipid-like molecules	Steroids and steroid derivatives	Cucurbitacins		FPMQKXQOBKDVHF-ZGUWQJCPSA-N	C[C@H](CCC(C(C)(C)O)O)[C@H]1CC[C@@]2([C@@]1(CC(=O)[C@@]3([C@H]2CC=C4[C@H]3CC[C@@H](C4(C)C)O)C)C)C	3334.63	2568.86	3243.5	3039.39	3665.32	3516.99	4166	3343.83	3979.01	3153.83	2955.9	3237.33	3759.24	3781.3	3407.12
POS_5504	[M+H]+	Bullatine A	0.138439	0.424399	0.00649758	344.254	4.48					C22H33NO2	OVXLNQAYPUEDSI-LVIQKLEBSA-N	CCN1C[C@@]2(CCCC34[C@@H]2CC(C31)C56[C@@H]4[C@H](C(CC5)C(=C)[C@H]6O)O)C	1550.96	2354.79	1992.26	2456.98	4850.42	9831.05	9584.15	7919.76	10406.2	11889.6	6328.47	8152.03	7053.74	7049.61	7049.61
POS_1534	[M+H]+	Caffeine	0.255967	1.02279	0.759128	195.079	8.282	C07481	Organoheterocyclic compounds	Imidazopyrimidines	Purines and purine derivatives	C8H10N4O2	RYYVLZVUVIJVGH-UHFFFAOYSA-N	CN1C=NC2=C1C(=O)N(C)C(=O)N2C	27275.3	29523.5	31775.7	31570.3	31723.9	35616	34169.1	25325.4	30188	36540.2	31973.7	25110	32591.4	30254	30208.7
POS_6587	[M+H-H2O]+	Campesterol	0.603752	0.723681	0.0318675	383.365	12.692		Lipids and lipid-like molecules	Steroids and steroid derivatives	Ergostane steroids		SGNBVLSWZMBQTH-PODYLUTMSA-N	C[C@H](CC[C@@H](C)C(C)C)[C@H]1CC[C@@H]2[C@@]1(CC[C@H]3[C@H]2CC=C4[C@@]3(CC[C@@H](C4)O)C)C	1.22292e+06	1.49958e+06	969057	977585	1.15493e+06	571522	1.77146e+06	1.34496e+06	1.30214e+06	1.2738e+06	1.32399e+06	1.82123e+06	1.48775e+06	1.48779e+06	1.42602e+06
POS_5646	[M+H]+	Camptothecin	0.144081	2.05303	0.0504443	349.121	5.326		Alkaloids and derivatives	Camptothecins		C20H16N2O4	VSJKWCGYPAHWDS-FQEVSTJZSA-N	CC[C@@]1(C2=C(COC1=O)C(=O)N3CC4=CC5=C(C=CC=C5)N=C4C3=C2)O	4319.9	5392.04	6157.47	2313.05	9467.97	2872.9	3634.72	2266.05	1174.33	4145.2	2530.68	1116.46	3896.54	3490.86	3871.73
POS_1494	[M+H]+	Carbendazim	0.151347	0.208323	0.0179379	192.074	4.378	C10897	Organic acids and derivatives	Organic phosphoric acids and derivatives	Phosphate esters	C9H9N3O2	TWFZGCMQGLPBSX-UHFFFAOYSA-N	COC(=NC1=NC2=C(C=CC=C2)N1)O	147.473	983.297	793.861	92.746	2389.39	5305.75	3159.67	8021.48	4892.4	15933.3	10885.5	3729.91	4890.77	4687.75	4746.15
POS_6727	[M+H]+	Cetirizine	0.304541	1.45178	0.354773	389.157	4.984	C07778	Benzenoids	Benzene and substituted derivatives	Diphenylmethanes	C21H25ClN2O3	ZKLPARSLTMPFCP-UHFFFAOYSA-N	C1=CC=C(C=C1)C(C2=CC=C(C=C2)Cl)N3CCN(CC3)CCOCC(=O)O	22033	26746	16318.4	12210.3	75798.4	27516.4	23220.8	14810.3	15945.8	19418.8	24183.5	26835	22452.8	21392	21464.3
POS_10848	[M+Na]+	Chaetoglobosin A	0.535958	0.2703	0.00226648	551.261	7.046		Alkaloids and derivatives	Cytochalasans	Chaetoglobosins	C32H36N2O5	OUMWCYMRLMEZJH-VOXRAUTJSA-N	C[C@H]1CC=C[C@H]2[C@H]3[C@@](C)([C@@H](C)[C@H]4[C@H](CC5=CNC6=C5C=CC=C6)N=C([C@@]24C(=O)C=CC(=O)[C@@H](C(=C1)C)O)O)O3	9458.04	32703.1	11549.9	7189.82	49356.5	17608.1	76023.2	63531	112175	55543.7	46055.9	119720	49804.4	52917.6	49794.1
POS_10297	[M+H]+	Chaetoglobosin C	0.381487	0.167963	0.000224784	529.272	8.377		Alkaloids and derivatives	Cytochalasans	Chaetoglobosins	C32H36N2O5	RIZAHVBYKWUPHQ-MASOQXDXSA-N	C[C@H]/1C/C=C\[C@H]2[C@H]3[C@@](C)([C@@H](C)[C@H]4[C@H](CC5=CNC6=C5C=CC=C6)N=C([C@@]24C(=O)CCC(=O)C(=O)/C(=C1)/C)O)O3	1793.55	14501.4	461.084	171.911	4672.09	10326.3	29061.2	29735.5	39991.4	31033.2	15895.6	44363.1	20356.9	21533.9	20359.8
POS_16551	[M]+	Chlorophyll b from Chlorella	0.360639	0.221735	0.0327393	907.522	13.221		Organoheterocyclic compounds	Tetrapyrroles and derivatives	Chlorins	C55H70MgN4O6	MSLKMRUEVOYOOZ-FCFLHPMBSA-L		31988.6	9632.94	7489.79	6683.74	2330.38	1047.3	4484.07	87525.1	60638.4	14728.2	32904.9	66582.1	20181.4	20191.8	19683
POS_6583	[M+H]+	Cholest-4,6-Dien-3-One	0.211603	0.939905	0.340024	383.329	12.441		Lipids and lipid-like molecules	Steroids and steroid derivatives	Cholestane steroids	C27H42O	XIWMRKFKSRYSIJ-GYKMGIIDSA-N	O=C1C=C2C=CC3C(CCC4(C)C3CCC4C(C)CCCC(C)C)C2(C)CC1	34499.1	37744.3	30986.7	28403.3	28709.8	26816.2	30698.9	32147.3	37668.4	33683.2	33735.8	31192.3	36686.8	33950.1	33916.2
POS_6367	[M+H]+	Chrysosplenetin	0.332526	0.731396	0.328995	375.106	3.602	C10030	Phenylpropanoids and polyketides	Flavonoids	O-methylated flavonoids	C19H18O8	NBVTYGIYKCPHQN-UHFFFAOYSA-N	COC1=C(C=CC(=C1)C2=C(C(=O)C3=C(C(=C(C=C3O2)OC)OC)O)OC)O	22486.1	19715.1	19805.3	17425.9	47183.7	79454.5	62753.7	26703.4	32259.5	48233.2	41015.3	70784.7	44497.2	44743.2	44743
POS_4321	[M+H]+	Cimifugin	0.25477	1.08941	0.257826	307.112	4.347		Organoheterocyclic compounds	Benzopyrans	1-benzopyrans	C16H18O6	ATDBDSBKYKMRGZ-ZDUSSCGKSA-N	CC(C)([C@@H]1CC2=C(O1)C=C3C(=C2OC)C(=O)C=C(O3)CO)O	33211.7	28048.3	27812	27697.9	23571.9	23162.7	30098.5	22011.4	24069.8	24185.8	24229	25490.9	27645.2	27660	27197.9
POS_589	[M+H]+	Cinnamaldehyde	0.324199	1.0907	0.226229	133.063	8.008	C00903	Phenylpropanoids and polyketides	Cinnamaldehydes		C9H8O	KJPRLNWUNMBNBZ-QPJJXVBHSA-N	C1=CC=C(C=C1)/C=C/C=O	34392.5	36340.6	38714.5	42150.3	42825.3	49754.4	37669.4	33849.8	42598.4	35919.8	39462.4	34373.6	41237.6	40512.4	40481.1
POS_8233	[M+H]+	Cinobufagin	0.256089	1.20565	0.544048	443.236	6.718	C16931	Lipids and lipid-like molecules	Steroids and steroid derivatives	Steroid lactones	C26H34O6	SCULJPGYOQQXTK-OLRINKBESA-N	O=C1OC=C(C=C1)C2C(OC(=O)C)C3OC34C5CCC6CC(O)CCC6(C)C5CCC24C	18781.2	18976.4	18309.8	5019.28	24405	32461.3	19269.1	8779.55	11375.2	9945.98	14343.2	34120.4	19544.8	18945	19326
POS_9046	[M+H]+	Cirsimarin	0.136613	0.207075	0.00502508	477.136	4.943		Phenylpropanoids and polyketides	Flavonoids	Flavonoid glycosides	C23H24O11	RETJLKUBHXTIGH-FZFRBNDOSA-N	O=C1C=C(OC=2C=C(OC)C(OC)=C(O)C12)C=3C=CC(OC4OC(CO)C(O)C(O)C4O)=CC3	48.5027	2859	0	0	1240.18	1295.57	1867.88	3111.46	6083.03	7475.22	4547.5	3201.28	2393.96	2509.82	2401.12
POS_5197	[M+Na]+	Cirsimaritin	0.0919928	1.10086	0.422256	337.072	8.576	C17785	Phenylpropanoids and polyketides	Flavonoids	O-methylated flavonoids	C17H14O6	ZIIAJIWLQUVGHB-UHFFFAOYSA-N	COC1=CC2=C(C(=O)C=C(C3=CC=C(C=C3)O)O2)C(=C1OC)O	2745.3	2995.64	3688.33	3665.01	3799.59	4010.91	4088.84	2880.33	2837.99	4193.91	2748.93	2239.47	21872.1	22056	19323.9
POS_4856	[M+H]+	Citalopram	0.236584	0.953277	0.87288	325.162	5.225	C07572	Benzenoids	Benzene and substituted derivatives	Phenylbutylamines	C20H21FN2O	WSEQXVZVJXJVFP-UHFFFAOYSA-N	CN(C)CCCC1(C2=CC=C(C=C2)F)C3=CC=C(C=C3CO1)C#N	23780.1	36277.9	27382.5	10457.6	74454.3	30105.6	46852	17129.1	35977.7	30258.5	33024.1	49139.7	40533.4	38956.4	38914.8
POS_4170	[M+H]+	Clobazam	0.448703	1.07518	0.397631	301.073	6.992		Organoheterocyclic compounds	Benzodiazepines		C16H13ClN2O2	CXOXHMZGEKVPMT-UHFFFAOYSA-N	CN1C2=CC=C(C=C2N(C3=CC=CC=C3)C(=O)CC1=O)Cl	65184.7	64175.2	73121.4	76740.9	78053.3	102044	74066.6	64071.5	71990.5	80137	68629.1	68308.3	79704.6	72654.2	72663.1
POS_4902	[M+H]+	Clozapine	0.267579	1.76207	0.170689	327.141	3.425	C06924	Organic oxygen compounds	Organooxygen compounds	Ethers	C18H19ClN4	QZUDBNBUXVUHMW-UHFFFAOYSA-N	CN1CCN(CC1)C2=NC3=C(C=CC(=C3)Cl)NC4=CC=CC=C42	7800.69	14721.8	10917.8	11325.9	38243.9	19512	17304.9	4372.49	8474.26	8747.54	4811.34	14472.3	14341.7	14344.9	12944.3
POS_6775	[M+Na]+	Cnidioside A	0.280849	1.47494	0.300842	391.099	0.924		Organic oxygen compounds	Organooxygen compounds	Carbohydrates and carbohydrate conjugates	C17H20O9	OHMWGMHIZWOKHV-USACIQFYSA-N	C(CC(=O)O)C1=CC2=C(C=C1O[C@H]3[C@@H]([C@H]([C@@H]([C@@H](CO)O3)O)O)O)OC=C2	44131.4	18108.2	23901.3	25698.3	68035.8	9737.8	16148.8	22496.2	24642.7	13157.6	15556.2	36554.9	20297.3	20299.2	20101.7
POS_5897	[M+H]+	Conessine	0.135648	0.807744	0.400576	357.313	12.03		Lipids and lipid-like molecules	Steroids and steroid derivatives	Steroidal alkaloids	C24H40N2	GPLGAQQQNWMVMM-MYAJQUOBSA-N	C[C@H]1[C@H]2CC[C@H]3[C@@H]4CC=C5C[C@H](CC[C@]5(C)[C@H]4CC[C@]23CN1C)N(C)C	6669.67	14349	30253.5	13743.1	22466.9	20050.1	28671.9	14132.7	23956.7	15392.5	15583.4	35389.4	22154.2	23027.5	22979.2
POS_4718	[M+H]+	Coptisine chloride	0.316137	0.908927	0.702581	320.096	1.928					C19H14NO4+.Cl-	LUXPUVKJHVUJAV-UHFFFAOYSA-M	C1C[N+]2=C(C=C3C=CC4=C(C3=C2)OCO4)C5=CC6=C(C=C51)OCO6.[Cl-]	22409.7	23642.3	16031.8	21079.3	57582	63335.1	40740.9	32487.6	40970.7	37615.5	41741	30973	36140.9	37551.8	36147
POS_4732	[M+H]+	Corylin	0.145916	1.34176	0.457536	321.089	0.843		Phenylpropanoids and polyketides	Isoflavonoids	Pyranoisoflavonoids	C20H16O4	PWAACAMQKVIVPZ-UHFFFAOYSA-N	CC1(C=CC2=C(O1)C=CC(=C2)C3=COC4=C(C3=O)C=CC(=C4)O)C	2925.16	2868.22	2136.49	1981.01	4448.47	10409.1	2200.84	2795.76	4846.59	3132.45	2451	3033.09	2979.36	3074.97	3074.43
POS_743	[M+H]+	Coumarin	0.108214	0.812892	0.482482	147.042	3.34	C05851	Phenylpropanoids and polyketides	Coumarins and derivatives		C9H6O2	ZYGHJZDHTFUPRJ-UHFFFAOYSA-N	O=C1OC=2C=CC=CC2C=C1	6037.13	9660.57	4504.12	1508.43	11106.8	11157.7	15620.3	4485.2	9219.56	11118.4	5346.67	8306.42	8839.27	8498.92	8494.24
POS_582	[M+H]+	Creatine	0.325196	1.50674	0.0363748	132.081	3.143	C00300	Organic acids and derivatives	Carboxylic acids and derivatives	Amino acids, peptides, and analogues	C4H9N3O2	CVSVTCORWBXHQV-UHFFFAOYSA-N	CN(CC(=O)O)C(=N)N	31241.1	35768.8	35661.1	18846.6	19080.6	22333.9	15286.5	19673.9	15586.5	22719.3	23327	11542.3	23829.9	23530.2	23526.6
POS_5830	[M+H]+	Cryptochlorogenic acid	0.547983	2.22286	0.235288	355.1	2.26		Organic oxygen compounds	Organooxygen compounds	Alcohols and polyols	C16H18O9	GYFFKZTYYAFCTR-AVXJPILUSA-N	C1[C@H](C([C@@H](CC1(C(=O)O)O)O)OC(=O)/C=C/C2=CC(=C(C=C2)O)O)O	37796.3	64568.7	84733.4	20407.1	248478	32689.7	27054.6	51848.9	41646.7	17859.1	20403.5	61027.6	34849.1	34718.3	40813.5
POS_10544	[M+Na]+	Cucurbitacin D	0.406491	0.546914	0.00877049	539.3	5.233		Lipids and lipid-like molecules	Steroids and steroid derivatives	Cucurbitacins		SRPHMISUTWFFKJ-UHFFFAOYSA-N	CC1(C2=CCC3C4(CC(C(C4(CC(=O)C3(C2CC(C1=O)O)C)C)C(C)(C(=O)C=CC(C)(C)O)O)O)C)C	47546	115227	39071.1	39132.5	35090.2	95306.5	93464.3	106710	139258	123436	96010.2	120155	91765.4	90764.5	94956.8
POS_13853	[M+NH4]+	Cyanidin-3-(6''-malonylglucoside)	0.561944	0.450541	0.108445	697.337	6.623					[C24H23O14]+	ROQLTZUOXIQBDO-GRAUSCIISA-O		23640.6	84073.3	29400.9	23606.2	208969	71291	178239	67089.1	204972	112159	77136.6	339186	110097	107367	107206
POS_5005	[M+H]+	Cyclic AMP	1.75367	0.805571	0.142993	330.336	10.324	C00575	Nucleosides, nucleotides, and analogues	Purine nucleotides	Cyclic purine nucleotides	C10H12N5O6P	IVOMOUWHDPKRLL-KQYNXXCUSA-N		6.92806e+06	8.92519e+06	7.60988e+06	7.45491e+06	5.50971e+06	2.31726e+06	7.71862e+06	7.90585e+06	8.5071e+06	6.92706e+06	8.77385e+06	8.26383e+06	3.28458e+06	3.21838e+06	3.2178e+06
POS_4308	[M+H]+	Cyclic cmp	0.853567	0.92357	0.787584	306.279	12.221		Organic oxygen compounds	Organooxygen compounds	Carbohydrates and carbohydrate conjugates	C9H12N3O7P	WCPTXJJVVDAEMW-XVFCMESISA-N		2.7113e+06	3.32018e+06	1.28149e+06	1.20627e+06	769187	939445	3.01805e+06	1.16441e+06	1.54025e+06	2.00734e+06	1.30927e+06	2.03497e+06	1.81851e+06	1.81872e+06	1.79465e+06
POS_2133	[M+H]+	Cyprodinil	0.447386	1.15475	0.383102	226.138	4.323	C10914	Benzenoids	Benzene and substituted derivatives	Aniline and substituted anilines	C14H15N3	HAORKNGNJCEJBX-UHFFFAOYSA-N	CC1=NC(=NC(=C1)C2CC2)NC3=CC=CC=C3	63635.1	123471	68405	66105.8	112906	89644.8	87669	64549.3	65072.2	82630.6	52779.6	101222	100143	96326	96308.4
POS_9329	[M+H]+	Cytidine 5'-diphosphocholine	0.332517	1.06975	0.881665	489.225	4.895		Nucleosides, nucleotides, and analogues	Pyrimidine nucleotides	Pyrimidine ribonucleotides	C14H26N4O11P2	RZZPDXZPRHQOCG-OJAKKHQRSA-N		8792.29	22743.3	8287.42	7798.11	88419.7	57428.1	25918.3	27631.8	37201.6	32072.2	27428.3	30601.6	26441.4	26444.7	26252.4
POS_265	[M+H]+	Cytosine	0.236478	0.628605	0.241242	112.049	1.51	C00380	Organoheterocyclic compounds	Diazines	Pyrimidines and pyrimidine derivatives	C4H5N3O	OPTASPLRGRRNAP-UHFFFAOYSA-N	C1=CN=C(NC1=N)O	4355.72	6627.45	3776.62	3952.3	20092.7	38222.5	27480.2	13233.7	19615.8	25968.5	18120	18118.6	15944.6	15828.1	15797.3
POS_8118	[M+Na]+	Daidzin	0.159761	0.242501	0.00407317	439.094	3.946	C10216	Phenylpropanoids and polyketides	Isoflavonoids	Isoflavonoid O-glycosides	C21H20O9	KYQZWONCHDNPDP-QNDFHXLGSA-N	O=C1C(=COC2=CC(OC3OC(CO)C(O)C(O)C3O)=CC=C12)C=4C=CC(O)=CC4	0	4198.88	95.6243	0	3276.95	2149.93	6505.72	4169.01	7598.7	9724.69	2768.69	9321.13	4766.38	4771.72	4628.26
POS_5759	[M+H]+	Daphnoretin	0.168019	0.720639	0.515506	353.058	2.778		Phenylpropanoids and polyketides	Coumarins and derivatives	Hydroxycoumarins	C19H12O7	JRHMMVBOTXEHGJ-UHFFFAOYSA-N	COC1=CC2=C(C=C1O)OC(=O)C(=C2)OC3=CC4=C(C=C3)C=CC(=O)O4	1483.45	2343.54	1226.48	653.374	6569.96	18254	10632.9	5053.87	8050.15	8105.03	4594.51	5929.84	6452.17	6249.14	6249.64
POS_9141	[M+Na]+	Decaethylene glycol	0.229581	0.98723	0.94983	481.257	4.254		Organic oxygen compounds	Organooxygen compounds	Ethers	C20H42O11	DTPCFIHYWYONMD-UHFFFAOYSA-N	C(COCCOCCOCCOCCOCCOCCOCCOCCOCCO)O	13424.3	22893.3	13954.2	11863.2	33005	32505.7	20669.5	16140.6	24901.6	24702.2	17948.9	24934.1	24117.2	21913.2	21894.9
POS_7120	[M+H]+	Dehydrocholic acid	0.185006	1.13051	0.514804	403.246	12.378		Lipids and lipid-like molecules	Steroids and steroid derivatives	Bile acids, alcohols and derivatives	C24H34O5	OHXPGWPVLFPUSM-UHFFFAOYSA-N	CC(CCC(=O)O)C1CCC2C3C(CC(=O)C12C)C4(C)CCC(=O)CC4CC3=O	26141.1	25579.3	17192.8	18150.6	11716.8	7970.77	17577.9	15313.9	15354.6	15185.8	13352.8	17642.8	16300.1	16177.9	16175.5
POS_4200	[M+H]+	Dehydroevodiamine	0.279039	6.0729	0.0598944	302.137	6.51		Organoheterocyclic compounds	Diazanaphthalenes	Benzodiazines	C19H15N3O	VXHNSVKJHXSKKM-UHFFFAOYSA-N	CN1C2=CC=CC=C2C(=O)N3C1=C4C(=C5C=CC=CC5=N4)CC3	14296.4	12874.3	2582.35	1021.83	39240.2	15351.3	3431.02	1712.93	2217.53	2995.33	1366.02	2334.11	10311.6	8706.02	10282.8
POS_8730	[M]+	Delphinidin 3-glucoside	0.310562	0.516047	0.15765	465.102	3.314		Phenylpropanoids and polyketides	Flavonoids	Flavonoid glycosides	[C21H21O12]+	XENHPQQLDPAYIJ-PEVLUNPASA-O	C1=C(C(=C(C=C1C2=[O+]C3=C(C=C2O[C@H]4[C@@H]([C@H]([C@@H]([C@@H](CO)O4)O)O)O)C(=CC(=C3)O)O)O)O)O	0	23071.9	246.292	0	45279.4	57790.3	24669.4	22317	50557.1	60889.6	25273.4	61208.9	30795.5	29729.6	29732.4
POS_8733	[M]+	Delphinidin-3-O-glucoside chloride	0.0976812	0.804946	0.684523	465.106	2.385	C12138	Phenylpropanoids and polyketides	Flavonoids	Flavonoid glycosides	C21H21O12	XENHPQQLDPAYIJ-UHFFFAOYNA-O	OC=1C=C(O)C=2C=C(OC3OC(CO)C(O)C(O)C3O)C(=[O+]C2C1)C=4C=C(O)C(O)=C(O)C4	931.412	1089.75	231.205	128.082	5403.11	5711.66	6098.6	1270.05	2129.31	2171.17	1296.44	3799.8	2528.07	2853.82	2433.4
POS_8817	[M+H]+	Delsoline	0.37822	1.35122	0.226018	468.305	10.048		Lipids and lipid-like molecules	Prenol lipids	Diterpenoids	C25H41NO7	JVBLTQQBEQQLEV-YAEAOFIFSA-N	CCN1C[C@@]2(CC[C@@H]([C@@]34[C@@H]2[C@@H]([C@@](C31)([C@]5(C[C@@H]([C@H]6C[C@@H]4[C@@H]5[C@H]6OC)OC)O)O)OC)O)COC	22132.2	19966.6	26690.8	27563.9	52599.7	57380.8	31250.2	26608.3	20764.8	25717.3	18915.8	29445.3	29768.3	29675.5	29626.6
POS_6723	[M+H]+	Demethylnobiletin	0.138722	1.40023	0.21807	389.116	4.973		Phenylpropanoids and polyketides	Flavonoids	O-methylated flavonoids	C20H20O8	DOFJNFPSMUCECH-UHFFFAOYSA-N	COC1=C(C=C(C=C1)C2=CC(=O)C3=C(C(=C(C(=C3O2)OC)OC)OC)O)OC	7799.42	6698.09	2546.18	1869.26	5705.04	8422.71	4229.65	2865.68	3486.11	5930.09	3754.12	3330.9	5552.8	5307.29	5303.77
POS_11874	[M+Na]+	Deoxykhivorin	0.185022	0.773681	0.652945	593.274	11.53		Organoheterocyclic compounds	Naphthopyrans		C32H42O9	SUQFMFHTLHMZNM-SLBLICBISA-N	O=C1OC(C2=COC=C2)C3(C(=C1)C4(C)C(OC(=O)C)CC5C(C)(C)C(OC(=O)C)CC(OC(=O)C)C5(C)C4CC3)C	10881.7	8944.81	9521.42	7791.71	81389.4	10722.4	12817.5	33306.6	52865.6	11243.5	34856.1	21971.1	19980.8	18414.7	18245
POS_4783	[M+Na]+	Desmedipham	0.183115	1.17883	0.319099	323.108	3.349		Benzenoids	Benzene and substituted derivatives	Phenylcarbamic acid esters	C16H16N2O4	WZJZMXBKUWKXTQ-UHFFFAOYSA-N	CCOC(=NC1=CC=CC(=C1)OC(=NC2=CC=CC=C2)O)O	16726.2	22550.7	14051.1	9744.57	11812.4	10895.9	11587.2	13381	14164.9	11616	9132.22	12886.2	14469.4	14473.9	13880.6
POS_1768	[M+H]+	Dexibuprofen	0.180515	0.776267	0.429257	207.137	4.83		Phenylpropanoids and polyketides	Phenylpropanoic acids		C13H18O2	HEFNNWSXXWATRW-JTQLQIEISA-N	CC(C)CC1=CC=C(C=C1)[C@H](C)C(=O)O	7507.98	11450.7	7392.91	6634.37	33442.7	23078.1	17224.4	13602.9	28834.3	14244	15307.7	26090.9	18433.4	16874.4	17826
POS_12248	[M+NH4]+	DG 34:2|DG 16:0_18:2	0.505225	0.962587	0.91971	610.542	12.231					C37H68O5	SVXWJFFKLMLOHO-UHFFFAOYSA-N	O=C(OCC(OC(=O)CCCCCCCC=CCC=CCCCCC)CO)CCCCCCCCCCCCCCC	797177	551195	650196	1.29902e+06	445608	357411	57712.6	671185	708306	211492	1.41151e+06	1.19978e+06	720245	723049	629807
POS_12706	[M+NH4]+	DG 36:5|DG 18:2_18:3	1.30008	1.34993	0.387191	632.524	13.631					C39H66O5	PGXBELQFNRPKBC-UHFFFAOYSA-N	O=C(OCC(OC(=O)CCCCCCCC=CCC=CCC=CCC)CO)CCCCCCCC=CCC=CCCCCC	1.78408e+06	885381	697012	652214	519745	214362	385230	788461	507175	478448	657328	704119	705476	695380	705608
POS_12666	[M+NH4]+	DG 36:6|DG 18:3_18:3	0.737051	1.20524	0.641197	630.507	13.248					C39H64O5	RAPBJBKXYYMYAY-UHFFFAOYSA-N	O=C(OCC(OC(=O)CCCCCCCC=CCC=CCC=CCC)CO)CCCCCCCC=CCC=CCC=CCC	883480	544944	259092	178008	183625	93374.1	202100	353996	258201	246687	320211	396486	345343	335776	340275
POS_1287	[M+H]+	D-Glucosamine	1.65214	0.916743	0.197967	180.087	0.664	C00329	Organic oxygen compounds	Organooxygen compounds	Carbohydrates and carbohydrate conjugates	C6H13NO5	MSWZFWKMSRAUBD-IVMDWMLBSA-N		1.71513e+06	1.85481e+06	1.81285e+06	1.62453e+06	2.13221e+06	1.89717e+06	1.80581e+06	1.98568e+06	2.04942e+06	1.84052e+06	1.89668e+06	2.46092e+06	2.01508e+06	1.95243e+06	1.95201e+06
POS_1283	[M+H]+	D-(+)-Glucosamine	0.328587	0.480082	9.94575e-05	180.086	1.696					C6H13NO5	MSWZFWKMSRAUBD-QZABAPFNSA-N	C([C@@H]1[C@H]([C@@H]([C@H]([C@H](O)O1)N)O)O)O	24852	32423.6	18514.3	18250.2	34614.2	47620	61382.7	52477.7	64802.1	68090.7	57395.1	63027.1	46443.2	47056.3	46443.3
POS_12126	[M+Na]+	Diadinoxanthin A	0.3087	595.832	0.341118	605.221	3.581		Lipids and lipid-like molecules	Prenol lipids	Triterpenoids	C40H54O3	CQEFYCLCHZUMAF-ACABJTFYSA-N		0	9.55168	0	0	96232.8	86.1513	18.9361	41.1809	33.2236	21.6208	29.0173	17.692	27.7599	69.1424	27.1088
POS_2982	[M+H]+	Diaveridine	0.114288	0.793144	0.164314	261.125	3.214		Benzenoids	Benzene and substituted derivatives	Methoxybenzenes	C13H16N4O2	LDBTVAXGKYIFHO-UHFFFAOYSA-N	COC1=CC=C(CC2=CNC(=N)NC2=N)C=C1OC	6302.07	12482.5	6733.19	8573.08	17512.8	12183.5	13811.8	10975.8	13371.7	15264	12636.3	14363.6	11995.3	12778.4	12657.7
POS_3855	[M+H]+	Diazoxon	0.15895	0.626405	0.0153307	289.126	2.031		Organic acids and derivatives	Organic phosphoric acids and derivatives	Phosphate esters	C12H21N2O4P	VBLJFQYCTRKKKF-UHFFFAOYSA-N	CCOP(=O)(OCC)OC1=CC(=NC(=N1)C(C)C)C	15314.3	20442.2	5773.89	10137	9456.31	21642.2	19515.5	21456.9	20830	26961.1	20949.8	22415.1	21448.2	21452.4	20368.9
POS_3448	[M+H]+	Dibutyl phthalate	0.673841	1.39565	0.0242388	279.157	11.654	C14214	Benzenoids	Benzene and substituted derivatives	Benzoic acids and derivatives	C16H22O4	DOIRQSBPFJWKBE-UHFFFAOYSA-N	CCCCOC(=O)C1=C(C=CC=C1)C(=O)OCCCC	97740	144825	133717	98539.8	168048	127837	121365	68441	87006.9	102005	73350.4	100054	118701	116639	116585
POS_1627	[M+H]+	Dictamnine	0.294025	27.1452	0.000276017	200.071	1.325		Organoheterocyclic compounds	Quinolines and derivatives	Furanoquinolines	C12H9NO2	WIONIXOBNMDJFJ-UHFFFAOYSA-N	COC1=C2C=COC2=NC3=CC=CC=C31	13377.7	9887.48	19144	12050.3	7510.61	5453.13	72.8688	267.183	153.589	1130.28	692.517	167.361	5815.99	4814.61	5813.82
POS_1328	[M+H]+	Dicyclohexylamine	0.59148	1.3458	0.0131105	182.189	4.745		Organic nitrogen compounds	Organonitrogen compounds	Cyclohexylamines	C12H23N	XBPCUCUWBYBCDP-UHFFFAOYSA-N	C1CCC(CC1)NC2CCCCC2	76904.7	78430.6	98976.5	105281	101298	120342	88194.6	65564.3	72365.1	81966.6	67350.8	56444.3	98325.1	87743.4	87464.1
POS_1497	[M+H]+	Diethyltoluamide	0.258604	3.29149	0.0501204	192.137	6.475		Benzenoids	Benzene and substituted derivatives	Toluenes	C12H17NO	MMOXZBCLCQITDF-UHFFFAOYSA-N	CCN(CC)C(=O)C1=CC(=CC=C1)C	14104.5	8719.08	4910.3	5107.5	31564.3	13553.9	4843.06	4217.75	3431.02	4717.27	2992.4	3483.73	11069.8	10728.1	10709
POS_6881	[M+H]+	Diflufenican	0.182569	0.671039	0.16249	395.073	2.646		Benzenoids	Benzene and substituted derivatives	Anilides	C19H11F5N2O2	WYEHFWKAOXOVJD-UHFFFAOYSA-N	C1=CC(=CC(=C1)C(F)(F)F)OC2=NC=CC=C2C(=O)NC3=CC=C(C=C3F)F	27272.5	99814.3	34801.6	7582.1	34695.5	48721.6	70603.6	48828.2	59644.4	80617.8	50869.2	66296.3	62051	58865.9	58862.7
POS_3777	[2M+H]+	Dihydro-3-methylene-4-[(2E)-3-methyl-4-(tetrahydro-4-methyl-5-oxo-2-furanyl)-2-buten-1-yl]-, (4R)-2(3H)-furanone,	0.126404	0.754455	0.538453	287.108	1.789		Lipids and lipid-like molecules	Prenol lipids	Terpene lactones	C15H20O4	KFKSQOIZZRZEFC-BZFAMWISSA-N	O=C1OCC(C1=C)CC=C(C)CC2OC(=O)C(C)C2	4472.85	3816.08	3929.35	4791.42	15842.1	8702.94	22438.8	7232.06	5972.26	3784.74	3290.03	12361.2	6030.59	10360.8	5831.66
POS_1076	[M+H]+	Dihydrojasmone	0.204668	1.24213	0.0971891	167.152	4.247					C11H18O	YCIXWYOBMVNGTB-UHFFFAOYSA-N	CCCCCC1=C(C)CCC1=O	11215.6	11547.6	12418	12953.2	9248.32	18147.5	9914.08	8957.25	11558.4	11945.8	9619.34	8811.87	13335.5	11711	11732.4
POS_3293	[M-H2O+H]+	Dihydrotestosterone	0.110575	0.924709	0.290675	273.207	9.513					C19H30O2	NVKAWKQGWWIWPM-FMFZMMAASA-N	CC12CCC(=O)C[C@@H]2CCC3C4CC[C@@H](C4(C)CCC31)O	7640.56	6535.65	9036.2	7878.95	8858.17	8833.79	8213.72	8960.97	9849.15	10089.7	8461.83	7179.97	8208.7	7473.19	7467.92
POS_4521	[M+H]+	Dihydroxyoctadecadienoic acid	0.240538	1.23274	0.233174	313.234	8.401		Lipids and lipid-like molecules	Fatty Acyls	Lineolic acids and derivatives	C18H32O4	YJNRBSIIJBOEIF-FZIQOSRTSA-N	O=C(O)C(O)=C(O)C=CCCCCCCCCCCCCC	14599.8	24558.8	19316.6	11408.9	27519.8	22630.2	18035.1	10404.1	15815.9	13621.9	17608.9	21886.3	19643.4	22725.4	22737.8
POS_1820	[M+H]+	Dimethirimol	0.630984	1.59371	0.0025147	210.048	1.903					C11H19N3O	CJHXCRMKMMBYJQ-UHFFFAOYSA-N	CCCCC1=C(N=C(N=C1C)N(C)C)O	96439.7	93093.3	121627	77529.5	82561.4	88455	52763.1	66272.3	62107.1	77958.2	57635	34461.2	104179	104192	103406
POS_2501	[M+H]+	Dioctylamine	0.570406	1.30338	0.226748	242.282	11.328		Organic nitrogen compounds	Organonitrogen compounds	Amines	C16H35N	LAWOZCWGWDVVSG-UHFFFAOYSA-N	CCCCCCCCNCCCCCCCC	86419.2	36197.6	133946	83795.9	79791.9	129780	68859.1	70201.6	61027.6	49534.3	104336	67965.9	100504	100727	91972.9
POS_7512	[M+H]+	Diosgenin	0.742437	0.459561	0.00579869	415.32	6.106	C08898	Lipids and lipid-like molecules	Prenol lipids	Triterpenoids	C27H42O3	WQLVFSAGQJTQCK-VKROHFNGSA-N	C[C@@H]1CC[C@@]2([C@@H](C)[C@H]3[C@H](C[C@H]4[C@@H]5CC=C6C[C@H](CC[C@]6(C)[C@H]5CC[C@@]43C)O)O2)OC1	59470.5	157850	89831.9	61346.2	148161	252272	236083	192049	377715	323309	211523	332513	210875	210885	207897
POS_1120	[M+H]+	Diphenylamine	0.853927	0.996649	0.989383	170.097	4.037	C11016	Benzenoids	Benzene and substituted derivatives	Aniline and substituted anilines	C12H11N	DMBHHRLKUKUOEG-UHFFFAOYSA-N	C1=CC=C(C=C1)NC2=CC=CC=C2	423082	654710	247123	92874.6	441745	535556	238460	415995	259673	586225	474410	428379	426920	426937	424378
POS_7830	[M+H]+	Dixyrazine	0.234541	1.15768	0.11176	428.238	8.626		Organoheterocyclic compounds	Benzothiazines	Phenothiazines	C24H33N3O2S	MSYUMPGNGDNTIQ-UHFFFAOYSA-N	CC(CN1CCN(CC1)CCOCCO)CN2C3=C(C=CC=C3)SC4=C2C=CC=C4	16376.9	15168.9	18190.4	18572.9	16166.2	24428.1	16609.8	15779.3	16107.5	15433	16265.9	13874.8	19101.9	16943.9	16947.6
POS_863	[M+H]+	Dopamine	0.44057	1.50293	0.0346878	154.082	1.135	C03758	Benzenoids	Phenols	Benzenediols	C8H11NO2	VYFYYTLLBUKUHU-UHFFFAOYSA-N	C1=C(CCN)C=C(C(=C1)O)O	54503.1	47293.4	28793.2	37018.9	48024.1	69262.8	26137.6	35615.8	38403.4	35594.9	35097.8	18711.1	43038.9	43050.2	42576.8
POS_11010	[M+H]+	Dronedarone	0.339666	1.18854	0.044557	557.309	9.719		Organic oxygen compounds	Organooxygen compounds	Carbonyl compounds	C31H44N2O5S	ZQTNQVWKHCQYLQ-UHFFFAOYSA-N	CCCCC1=C(C2=C(C=CC(=C2)NS(=O)(=O)C)O1)C(=O)C3=CC=C(C=C3)OCCCN(CCCC)CCCC	33086.8	32089.7	38314	38347.2	36015.3	47634.2	35072.6	30728.1	33496.1	33654.9	30104.7	26660.7	35913.4	33479.7	33391.1
POS_7792	[M+K]+	(E)-3-[3-Methoxy-4-[1-(3,4,5-trimethoxyphenyl)propan-2-yloxy]phenyl]prop-2-en-1-ol	0.205824	1.00263	0.990295	427.154	2.801		Phenylpropanoids and polyketides	Cinnamyl alcohols		C22H28O6	CZVGIALASULOAU-VOTSOKGWSA-N	CC(CC1=CC(=C(C(=C1)OC)OC)OC)OC2=CC=C(/C=C/CO)C=C2OC	15907.2	38119.9	25076.6	9365.43	41621.7	30450.1	16318.6	28192.9	29382	33570	26583.6	26072.5	32559.9	30607.1	32557.6
POS_7597	[M+Na]+	(E)-3-(4-Methoxyphenyl)-1-[2,4,6-trimethoxy-3-(3-methylbut-2-enyl)phenyl]prop-2-en-1-one	1.09989	1.42714	0.299924	419.187	4.957		Phenylpropanoids and polyketides	Linear 1,3-diarylpropanoids	Chalcones and dihydrochalcones	C24H28O5	GGNVSANPVOEGII-GXDHUFHOSA-N	CC(=CCC1=C(C=C(C(=C1OC)C(=O)/C=C/C2=CC=C(C=C2)OC)OC)OC)C	232787	359749	184316	177998	97355.4	541821	137054	190806	165396	291693	252772	79220.2	272032	267460	267412
POS_9682	[M+Na]+	Ecdysterone	0.194528	0.846362	0.510777	503.308	10.791		Lipids and lipid-like molecules	Steroids and steroid derivatives	Bile acids, alcohols and derivatives	C27H44O7	NKDFYOWSKOHCCO-MQMWGCQISA-N	CC(C)(CC[C@H]([C@@](C)([C@H]1CC[C@]2(C3=CC(=O)[C@@H]4C[C@H]([C@H](C[C@]4(C)C3CC[C@]12C)O)O)O)O)O)O	162977	51851.6	75998	157157	98914.9	102181	79625.9	174480	160597	69274.9	87735.1	195193	147676	162205	148377
POS_10859	[M+H]+	Echinenone	1.03957	1.2226	0.626188	551.423	11.778	C08592	Lipids and lipid-like molecules	Prenol lipids	Tetraterpenoids	C40H54O	QXNWZXMBUKUYMD-QQGJMDNJSA-N		1.66687e+06	814559	609748	1.21645e+06	962298	194116	494766	655703	587174	264560	464971	2.00203e+06	776766	776771	790629
POS_6697	[M+H]+	(E)-Dimethomorph	0.489192	6.7927	0.321473	388.13	7.183		Benzenoids	Benzene and substituted derivatives	2-phenoxypropionic acid esters	C21H22ClNO4	QNBTYORWCCMPQP-NBVRZTHBSA-N	COC1=CC=C(C=C1OC)/C(=C/C(=O)N2CCOCC2)/C3=CC=C(C=C3)Cl	6540.31	7325.44	9003.92	7642.94	231873	11103.8	6225.69	6267.04	6996.13	6767.5	8335.26	5670.59	7125.78	5253.45	7166.6
POS_11853	[M+H]+	Edpetiline	0.373755	0.493824	0.172963	592.381	7.734					C33H53NO8	DHQFYEJMFMYGCV-RRIRULBESA-N	C[C@H]1CC[C@H]2[C@@]([C@H]3CC[C@@H]4[C@H]([C@@H]3CN2C1)C[C@H]5[C@H]4CC(=O)[C@@H]6[C@@]5(CC[C@@H](C6)O[C@H]7[C@@H]([C@H]([C@@H]([C@H](O7)CO)O)O)O)C)(C)O	67990.6	165652	31389	14453.5	76615.9	38755.9	35354.7	86313.9	142151	55697.4	176584	303488	80948	83069.7	79509.5
POS_3936	[M+H]+	Epiandrosterone	0.143246	1.04877	0.745985	291.243	7.834		Lipids and lipid-like molecules	Steroids and steroid derivatives	Androstane steroids	C19H30O2	QGXBDMJGAMFCBF-LUJOEAJASA-N	C[C@@]12CC[C@@H](C[C@@H]2CC[C@H]3[C@@H]4CCC(=O)[C@@]4(C)CC[C@@H]31)O	6331.01	13018.1	8110.89	8992.03	9288.41	11949.9	10449.9	7631.93	8904.69	8170.55	6985.95	12864.8	11094.7	10578.1	10569.8
POS_5167	[M+H]+	Epiberberine	0.150132	0.756712	0.722124	336.118	5.179					C20H18NO4+	FPJQGFLUORYYPE-UHFFFAOYSA-N	COC1=C(C=C2C(=C1)CC[N+]3=C2C=C4C=CC5=C(C4=C3)OCO5)OC	4569.08	80636.2	4805.61	6515.5	94766.5	5864.05	17285.2	12255.7	11260.2	154646	15232.8	49864.5	35783.8	34250.7	34495.9
POS_3920	[M+H]+	Epicatechin	0.166619	4.61414	0.000651608	291.086	2.817	C17590	Phenylpropanoids and polyketides	Flavonoids	Flavans	C15H14O6	PFTAWBLQPZVEMU-UHFFFAOYSA-N	C1=C(C=C(C(=C1)O)O)C2C(CC3=C(C=C(C=C3O)O)O2)O	6797.68	2985.26	5269.81	4463.16	3315.31	2416.28	465.844	1012.25	999.746	1065.71	747.167	1181.05	2608.9	2297.63	2547.35
POS_4622	[M+H]+	(E)-Piperolein A	0.664545	1.15301	0.147041	316.188	7.146		Organoheterocyclic compounds	Benzodioxoles		C19H25NO3	MIWPBXQTBYPJEF-XBXARRHUSA-N	O=C(N1CCCCC1)CCCCC=CC2=CC=C3OCOC3=C2	149146	136694	170272	187758	134626	196177	162643	128803	138594	169954	127912	117424	164123	148041	147509
POS_11896	[M+H]+	Ergocristam	0.133169	0.253982	0.0134725	594.314	9.513		Alkaloids and derivatives	Ergoline and derivatives	Lysergic acids and derivatives	C35H39N5O4	KMDKLWZQLMBIBS-HVWSGMRBSA-N	CC(C)[C@@H](C(=O)N1[C@@H](CC2=CC=CC=C2)C(=O)N3CCC[C@@H]3C1=O)N=C([C@@H]4C=C5C6=C7C(=CNC7=CC=C6)C[C@H]5N(C)C4)O	905.472	1295.59	397.79	873.412	3402.09	1878.85	3194.61	6709.02	9139.36	1960.81	3531.04	9929.04	4008.5	4009.2	4203.3
POS_11513	[M+H]+	Ergocryptinine	0.115089	1.18934	0.54477	576.328	5.078		Alkaloids and derivatives	Ergoline and derivatives	Lysergic acids and derivatives	C32H41N5O5	YDOTUXAWKBPQJW-JJANYQHSSA-N	CC(C)C[C@H]1C(=O)N2CCC[C@H]2[C@]3(N1C(=O)[C@](C(C)C)(N=C([C@H]4C=C5C6=C7C(=CNC7=CC=C6)C[C@H]5N(C)C4)O)O3)O	3174.48	3094.94	3960.61	3784.08	8993.82	6225.07	4897.32	2154.25	7609.69	3163.52	2937.03	3817.44	4626.54	4067.5	4066.8
POS_5273	[M+H]+	Erucamide	0.802751	0.988894	0.936216	338.341	11.464		Lipids and lipid-like molecules	Fatty Acyls	Fatty amides	C22H43NO	UAUDZVJPLUQNMU-KTKRTIGZSA-N	CCCCCCCC/C=C\CCCCCCCCCCCC(=N)O	757740	715466	598204	829490	744048	271679	495006	704600	722506	705338	693553	639610	543533	526964	526749
POS_7416	[M+Na]+	Erysubin F	0.19018	0.480534	0.138222	413.171	3.395		Phenylpropanoids and polyketides	Isoflavonoids	Isoflav-2-enes	C25H26O4	YBJJPNXZVZRDIU-UHFFFAOYSA-N	CC(=CCC1=C(C=CC(=C1)C2=COC3=C(CC=C(C)C)C(=CC=C3C2=O)O)O)C	136.277	1759.73	407.652	272.769	13677.4	22525.5	17224.7	8395.35	16893.9	18876.4	11535.9	7774.25	9805.36	9804.91	9079.76
POS_3861	[M+H]+	Estriol	0.253383	1.41572	0.0925095	289.177	7.003	C05141	Lipids and lipid-like molecules	Steroids and steroid derivatives	Estrane steroids	C18H24O3	PROQIPRRNZUXQM-ZXXIGWHRSA-N	C[C@@]12CC[C@@H]3C4=CC=C(C=C4CC[C@H]3[C@@H]2C[C@H]([C@@H]1O)O)O	21558.1	18339.1	12956.2	9189.74	21131	22150.2	15715.1	8781.47	8233.7	10241.1	12497.3	18927.9	14405.5	14371.9	14371.9
POS_12352	[M+H]+	Exemestane	0.219258	0.369957	0.00191625	615.341	9.275	C08162	Lipids and lipid-like molecules	Steroids and steroid derivatives	Androstane steroids	C20H24O2	BFYIZQONLCFLEV-DAELLWKTSA-N	C=C1C[C@H]2[C@@H]3CCC(=O)[C@@]3(C)CC[C@@H]2[C@@]4(C)C=CC(=O)C=C14	2803.61	11761.2	2878.65	1045.63	11940.3	13026.8	18053.3	19887.4	22071.6	27186.7	13858.1	16405.8	13219.8	12197.3	12194.8
POS_4251	[M+H]+	Fenpropimorph	0.272668	0.858299	0.395116	304.26	11.886		Benzenoids	Benzene and substituted derivatives	Phenylpropanes	C20H33NO	RYAUSSKQMZRMAI-ALOPSCKCSA-N	CC(CC1=CC=C(C=C1)C(C)(C)C)CN2C[C@H](C)O[C@H](C)C2	180322	173657	113415	102906	44937.1	88635.4	153917	134245	124667	129270	126496	151483	137948	135629	135580
POS_1231	[M-H2O+H]+	Ferulic acid	0.534372	0.479344	0.011839	177.054	2.888	C01494	Phenylpropanoids and polyketides	Cinnamic acids and derivatives	Hydroxycinnamic acids and derivatives	C10H10O4	KSEBMYQBYZTDHS-HWKANZROSA-N	COC1=CC(=CC=C1O)/C=C/C(=O)O	69326.7	75209.7	38317.4	44014.1	70483.8	178518	173229	132812	159661	245921	170439	110691	126153	123952	123950
POS_4326	[M+H]+	Feruloyl agmatine	0.370682	0.252448	0.00340858	307.175	3.245		Benzenoids	Phenols	Methoxyphenols	C15H22N4O3	UBMDAKWARMURDL-UHFFFAOYSA-N		161.178	5783.42	3081.46	2906.67	18178.5	34726.7	36493	27291.8	35376.5	59498.6	32784	65393.2	28025.5	27658.6	27657.1
POS_7488	[M+H]+	Flecainide	0.249622	1.24357	0.206928	415.151	9.694	C07001	Benzenoids	Benzene and substituted derivatives	Benzoic acids and derivatives	C17H20F6N2O3	DJBNUMBKLMJRSA-UHFFFAOYSA-N	C1CCNC(C1)CN=C(C2=CC(=CC=C2OCC(F)(F)F)OCC(F)(F)F)O	18741.9	14191.7	14062.6	16407.1	19855.3	26822.8	23576.2	12682.2	14065.2	12205.6	11619.5	14371.5	18944.9	18264.9	18244.2
POS_7686	[M+H]+	Fludrocortisone acetate	0.645575	3.10151	0.00547491	423.211	8.283	C00762	Lipids and lipid-like molecules	Steroids and steroid derivatives	Pregnane steroids	C23H31FO6	SYWHXTATXSMDSB-GSLJADNHSA-N	CC(=O)OCC(=O)[C@]1(CC[C@H]2[C@@H]3CCC4=CC(=O)CC[C@]4(C)[C@]3([C@H](C[C@@]21C)O)F)O	88633.6	68893.7	49395.4	32051.8	102051	83323.9	31768.4	9580.77	11374.9	8130.93	14940.3	61024.9	47232.8	46123.7	46117
POS_1070	[M+H]+	Fluorene	0.223395	0.980683	0.637204	167.083	8.281		Benzenoids	Fluorenes		C13H10	NIHNNTQXNPWCJQ-UHFFFAOYSA-N	C1=CC2=C(C=C1)C3=C(C=CC=C3)C2	28136.2	24091.5	28606.9	27452.1	27873.6	28478.4	26844.4	25666.7	31087.5	29038.2	26033	29211.7	27662.6	27455.5	27193.6
POS_1686	[M+Na]+	Fructose (Generic Ketohexose)	1.55083	0.998634	0.993704	203.053	0.648		Organic oxygen compounds	Organooxygen compounds	Carbohydrates and carbohydrate conjugates	C6H12O6	LKDRXBCSQODPBY-UHFFFAOYSA-N	C1C(C(C(C(CO)(O)O1)O)O)O	1.54584e+06	1.24402e+06	1.66402e+06	1.85639e+06	2.43407e+06	1.18459e+06	1.2463e+06	1.62952e+06	1.4538e+06	1.36579e+06	1.59124e+06	2.65587e+06	1.68018e+06	1.66035e+06	1.66026e+06
POS_6914	[M+H-H2O]+	Fucosterol	1.12432	0.8646	0.348681	395.365	12.517		Lipids and lipid-like molecules	Steroids and steroid derivatives	Stigmastanes and derivatives		OSELKOCHBMDKEJ-UHFFFAOYSA-N	CC=C(CCC(C)C1CCC2C1(CCC3C2CC=C4C3(CCC(C4)O)C)C)C(C)C	2.31728e+06	2.04165e+06	2.29132e+06	2.11374e+06	1.59449e+06	512072	2.04094e+06	2.00031e+06	2.17489e+06	2.27459e+06	1.8464e+06	2.23581e+06	2.17446e+06	2.17521e+06	2.11727e+06
POS_6513	[M+Na]+	Fumiquinazoline F	0.236084	49.7208	0.339778	381.13	5.043		Organoheterocyclic compounds	Diazanaphthalenes	Benzodiazines	C21H18N4O2	SUVZUTHVKIBYOH-KPZWWZAWSA-N	C[C@H]1C2=NC3=C(C=CC=C3)C(=O)N2[C@H](CC4=CNC5=C4C=CC=C5)C(=N1)O	138.499	175.495	389.559	121.943	56009.9	244.804	128.587	285.188	96.4387	117.499	171.583	348.72	249.327	342.877	248.335
POS_9781	[M+Na]+	Fumiquinazoline H	0.29028	3.5766	0.0470104	508.178	3.766		Organoheterocyclic compounds	Diazanaphthalenes	Benzodiazines	C27H27N5O4	SJNRYASCJOVKHZ-MBLBISRUSA-N	CC(C)C[C@H]1C(=O)N2C3=C(C=CC=C3)[C@]4(C[C@@H]5C(=N[C@@](C)(C6=NC7=C(C=CC=C7)C(=O)N56)O4)O)C2N1	4842.9	7079.03	6023.4	6581.56	19794	26703.4	3824.95	1775.82	1770.23	4766.91	4329.27	3390.84	8752.67	8261.93	8610
POS_8323	[M+Na]+	Galapagin	0.233101	0.762982	0.602184	447.126	3.875		Organic oxygen compounds	Organooxygen compounds	Carbohydrates and carbohydrate conjugates	C20H24O10	NJRLDXGREKHXGV-IVABAYMNSA-N	CC1=CC(=O)C2=C(C(=C(C(=C2O1)C)O[C@H]3[C@@H]([C@H]([C@@H]([C@@H](COC(=O)C)O3)O)O)O)C)O	4023.86	3670.28	5039.02	1714.39	9322.28	34935.6	12096.4	11597	11102.8	17688.6	20483.6	3973.88	13377.1	13169.6	13368.6
POS_3285	[M+H]+	Galaxolidone	0.174642	0.776225	0.280193	273.181	6.706		Organoheterocyclic compounds	Benzopyrans	2-benzopyrans	C18H24O2	PGMHPYRIXBRRQD-UHFFFAOYSA-N	CC1COC(=O)C2=C1C=C3C(=C2)C(C)(C)C(C)C3(C)C	9819.1	13258.9	6960.99	6362.48	23894	23248.8	18486.8	14178.2	21800.4	14522.6	16428.9	22212.1	17273.2	16009.1	17282.3
POS_14543	[M+H-H2O]+	gamma-Aminobutyrate	0.579229	0.677134	0.191121	743.433	11.212		Organic acids and derivatives	Carboxylic acids and derivatives	Amino acids, peptides, and analogues	C4H9NO2	BTCSSZJGUNDROE-UHFFFAOYSA-N		58187.4	110134	40135.4	64586.3	81742.4	253278	163591	106951	146922	202860	134881	142791	131356	123564	131396
POS_5937	[M+H]+	Gardenin B	0.305004	1.53846	0.545488	359.106	3.358	C15109	Phenylpropanoids and polyketides	Flavonoids	O-methylated flavonoids	C19H18O7	LXEVSYZNYDZSOB-UHFFFAOYSA-N	COC1=CC=C(C=C1)C2=CC(=O)C3=C(C(=C(C(=C3O2)OC)OC)OC)O	1773.71	3495.47	4237.91	4183.74	50743.8	34820.8	23457.2	4401.64	4718.61	7004.61	4919.67	20014.3	14792.9	14459.3	14438.4
POS_14679	[M+H]+	Germinaline	0.265562	0.346162	0.00201347	752.42	5.364					C39H61NO13	CPINTEKYWNYXNP-UHFFFAOYNA-N	O=C(OC(C)C(O)(C(=O)OC1CCC2(C)C3CC(O)C4C5(O)C(OC(=O)C(C)CC)C(O)C6C(CN7CC(C)CCC7C6(O)C)C5CC42OC13O)C)C	99.294	607.809	7904.63	6442.17	19254.1	21449	24694.1	20615.8	26345.9	31150.6	24147.6	34118.1	18733.3	19730	19731.5
POS_8171	[M+H]+	Ginkgolide C	0.181881	1.37286	0.125162	441.13	7.892					C20H24O11	AMOGMTLMADGEOQ-UHFFFAOYNA-N	O=C1OC2OC34C(=O)OC5C(O)C(C(C)(C)C)C2(C1O)C54C(O)C6OC(=O)C(C)C63O	7376.57	11256	15837.9	11113.8	7995.02	11583.1	8956.99	3355.52	12269.9	7433.76	9482.2	5966.16	9410.58	9267.9	9232.2
POS_15296	[M+H]+	Ginsenoside Rk1	0.0305456	0.863245	0.575597	789.473	12.626					C42H70O12	KWDWBAISZWOAHD-MHOSXIPRSA-N	CC(=CCCC(=C)[C@H]1CC[C@@]2([C@@H]1[C@@H](C[C@H]3[C@]2(CC[C@@H]4[C@@]3(CC[C@@H](C4(C)C)O[C@H]5[C@@H]([C@H]([C@@H]([C@H](O5)CO)O)O)O[C@H]6[C@@H]([C@H]([C@@H]([C@H](O6)CO)O)O)O)C)C)O)C)C	8339.07	7601.42	6023.38	11020.7	4904.35	3430.45	4525.34	10099.3	10247.6	4947.55	4701.14	13344.3	7791.39	7675.82	7646.48
POS_5202	[M+H]+	Glabrone	0.319447	1.62564	8.61195e-05	337.103	5.091		Phenylpropanoids and polyketides	Isoflavonoids	Pyranoisoflavonoids	C20H16O5	COLMVFWKLOZOOP-UHFFFAOYSA-N	CC1(C=CC2=C(O1)C=CC(=C2O)C3=COC4=C(C3=O)C=CC(=C4)O)C	23480.3	20337.8	25345.7	20398.4	28143.5	20732.9	12395.7	14043	14452.7	15716.2	15348.8	13203	18965	18850.5	19036.1
POS_761	[M+H]+	Glutamine Analogue, 1	1.42274	1.24156	0.400156	147.076	0.654		Organic acids and derivatives	Carboxylic acids and derivatives	Amino acids, peptides, and analogues	C5H10N2O3	ZDXPYRJPNDTMRX-UHFFFAOYSA-N	C(CC(=N)O)C(C(=O)O)N	1.61547e+06	1.1231e+06	582405	1.03522e+06	353712	646389	758012	797461	709883	770711	868743	409350	822713	836244	817457
POS_5895	[M+H]+	Glyceryl monooleate	0.986056	1.86928	0.152023	357.298	11.305		Lipids and lipid-like molecules	Glycerolipids	Monoradylglycerols	C21H40O4	RZRNAYUHWVFMIP-KTKRTIGZSA-N	CCCCCCCC/C=C\CCCCCCCC(=O)OCC(CO)O	167749	139151	128907	121724	460230	270224	177681	43542	90216	64906.4	52742.5	259939	150293	141207	150378
POS_5632	[M+NH4]+	Glyceryl palmitate	1.21571	1.01343	0.821625	348.31	11.186		Lipids and lipid-like molecules	Glycerolipids	Monoradylglycerols	C19H38O4	QHZLMUACJMDIAE-UHFFFAOYSA-N	CCCCCCCCCCCCCCCC(=O)OCC(CO)O	732468	686102	718991	752579	631864	771711	558384	811563	746438	677603	751836	690969	432017	432028	411135
POS_13371	[M+Na]+	Goshonoside F5	0.166064	0.566799	0.204177	669.347	7.955		Lipids and lipid-like molecules	Prenol lipids	Terpene glycosides	C32H54O13	QIOMMMCQFIBVKA-PPQBIMEKSA-N	OCC1OC(OCC=C(C)CCC2C(=C)CCC3C(C)(COC4OC(CO)C(O)C(O)C4O)C(O)CCC23C)C(O)C(O)C1O	2174.93	5998.79	1216.16	1444.46	11718.7	19085.2	16586.9	4998.31	7752.68	19556.4	7018.96	17548.9	9257.94	8776.42	8774.51
POS_833	[M+H]+	Guanine	0.137253	0.855124	0.447663	152.055	1.991		Organoheterocyclic compounds	Imidazopyrimidines	Purines and purine derivatives	C5H5N5O	UYTPUPDQBNUYGX-UHFFFAOYSA-N	C1=NC2=C(N1)NC(=N)N=C2O	12526.7	5549.41	7147.28	4756.4	14512.3	15198.9	10591.1	10385	14335.3	14138.6	12017.6	8336.41	9859.99	9596.06	9594.14
POS_1643	[M+H]+	Harmalol	0.198832	1.25752	0.505748	201.109	2.901	C06537	Alkaloids and derivatives	Harmala alkaloids		C12H12N2O	CRQDWQWZCNKKAC-UHFFFAOYSA-N	O=C1C=CC=2C(=C1)NC3=C(NCCC23)C	4809.11	3626.78	6912.77	4407.73	13302	18726.5	7031.7	5409.06	8523.91	6070.16	8931.45	5214.03	7567.06	4515.53	7656.73
POS_15083	[M+Na]+	Hedysarimcoumestan D	0.180232	0.266387	0.0190146	777.225	5.377		Phenylpropanoids and polyketides	Cinnamic acids and derivatives	Hydroxycinnamic acids and derivatives	C34H42O19	FHIJMQWMMZEFBL-OPSYHMPNSA-N	O=C(OCC1OC(OC2(OC(CO)C(O)C2OC(=O)C=CC3=CC(OC)=C(O)C(OC)=C3)CO)C(O)C(O)C1O)C=CC4=CC(OC)=C(O)C(OC)=C4	96.7526	2162.48	1870.47	3783.35	3612.23	7869.22	8177.32	7983.75	10452.9	24200	17554.9	4437.02	8417.13	8094.12	8418.8
POS_7424	[M+Na]+	Hexa(methoxymethyl)melamine	0.270582	2.14336	0.381048	413.215	4.472		Organic nitrogen compounds	Organonitrogen compounds	Amines	C15H30N6O6	BNCADMBVWNPPIZ-UHFFFAOYSA-N	COCN(COC)C1=NC(=NC(=N1)N(COC)COC)N(COC)COC	2602.64	6302.26	6732.73	4829.04	64165.3	15410.1	9773.58	3418.15	8585.81	8553.87	7936.02	8407.78	9077.01	8529.86	8601.61
POS_1542	[M+H]+	Hexylresorcinol	0.596926	1.54893	0.0244435	195.118	11.081		Benzenoids	Phenols	Benzenediols	C12H18O2	WFJIVOKAWHGMBH-UHFFFAOYSA-N	OC1=CC=C(C(O)=C1)CCCCCC	74314.8	83050.3	90472.2	85381.3	71843.1	105316	60944.7	61968.2	8512.38	84120.7	62302.2	51655.5	66054.2	34064.4	67071.1
POS_6211	[M+H]+	Hirsutine	0.276866	0.685664	0.303105	369.222	5.608					C22H28N2O3	NMLUOJBSAYAYEM-GZRFBZBPSA-N	CC[C@H]1CN2CCC3=C([C@H]2C[C@@H]1C(=COC)C(=O)OC)NC4=CC=CC=C34	7655.54	10729.4	11881.2	9392.39	28755.8	53408.6	36620.1	19958	17375.6	27393	29415.2	46909.5	28883.5	33178.8	28853.8
POS_268	[M+H]+	Histamine	0.335151	2.61072	0.0476134	112.085	0.771	C00388	Organic nitrogen compounds	Organonitrogen compounds	Amines	C5H9N3	NTYJJOPFIAHURM-UHFFFAOYSA-N	C(CN)C1=CN=CN1	18825	49334.4	23406.3	7384.24	14353.3	22653.4	3588.96	13318.3	5927.82	14132.3	11715.7	3393.3	13913.5	14712.4	13975.3
POS_8333	[M+Na]+	HT-2 Toxin	0.115033	0.680139	0.119444	447.209	2.265		Lipids and lipid-like molecules	Prenol lipids	Sesquiterpenoids	C22H32O8	PNKLMTPXERFKEN-MLXHEQMXSA-N	CC(C)CC(=O)O[C@H]1C[C@@]2(COC(=O)C)[C@@H](C=C1C)O[C@@H]3[C@@H]([C@H]([C@@]2(C)[C@@]43CO4)O)O	3696.83	8533.32	4891.42	4383.5	4603.18	12729.1	12604.1	10669	6128.6	11872.8	8751.19	7076.45	9242.19	7985.74	9247.07
POS_7535	[M+H]+	Hupehenine	0.206923	0.529631	0.0794145	416.348	5.055					C27H45NO2	NEMWYOKGHGSVSC-MSSYMPDSSA-N	C[C@H]1CC[C@H]2[C@@H]([C@@H]3CC[C@@H]4[C@H]([C@@H]3CN2C1)C[C@H]5[C@H]4C[C@H]([C@@H]6[C@@]5(CC[C@@H](C6)O)C)O)C	10959.4	42232.9	13888.8	3449.94	9990.54	12071.4	10589.8	27218.9	42131.3	28563	31795.7	34526.7	23200.9	21334.3	23200.8
POS_2852	[M+H]+	Huperzine B	0.377466	0.199489	1.79451e-06	257.161	4.247					C16H20N2O	YYWGABLTRMRUIT-HWWQOWPSSA-N	CC1=C[C@H]2CC3=C(C=CC(=O)N3)[C@@]4(C1)[C@@H]2CCCN4	3459.07	12582.9	2410.64	1240.2	7140.16	15011.6	40572.2	31261.2	38858.3	30848.7	34554.6	33664	22331	22330.6	21882.2
POS_4094	[M+H]+	Hydrocinchonine	0.489173	1.12756	0.207156	297.204	9.677		Alkaloids and derivatives	Cinchona alkaloids		C19H24N2O	WFJNHVWTKZUUTR-UHFFFAOYSA-N	CCC1CN2CCC1CC2C(C3=CC=NC4=C3C=CC=C4)O	66390.8	70808.1	79348.9	78292.2	90333.7	110293	73561.7	67747.1	82932.9	71524.1	76841.2	66808.8	63301.3	60927.4	60898
POS_6049	[M+H]+	Hydrocortisone	0.544113	1.79596	0.101774	363.214	7.075	C00735	Lipids and lipid-like molecules	Steroids and steroid derivatives	Hydroxysteroids	C21H30O5	JYGXADMDTFJGBT-VWUMJDOOSA-N	C[C@@]12CCC(=O)C=C2CC[C@H]3[C@@H]4CC[C@](C(=O)CO)([C@@]4(C)C[C@@H]([C@@H]31)O)O	86477.1	127023	34086.9	32630.7	75579.5	97573.3	47320.3	23387.9	21556	28956.1	38478.4	92739.8	53379.9	53700.9	53726
POS_527	[M+H]+	Hydron;2-methylidenebutanedioate	0.336272	0.90631	0.227229	129.018	0.675		Lipids and lipid-like molecules	Fatty Acyls	Fatty acids and conjugates	C5H6O4	LVHBHZANLOWSRM-UHFFFAOYSA-N	C=C(CC(=O)O)C(=O)O	75411.2	107660	94017.9	62026.3	97855.7	88134.9	100565	96647.5	99119.3	93633.8	87861	101562	95068.7	93599	93581.6
POS_438	[M+H]+	Hydron;pyridine-3-carboxylate	0.313318	0.840712	0.196913	124.038	0.688		Organoheterocyclic compounds	Pyridines and derivatives	Pyridinecarboxylic acids and derivatives	C6H5NO2	PVNIIMVLHYAWGP-UHFFFAOYSA-N	O=C(O)C=1C=NC=CC1	100511	91739	75787	75347.4	157470	97996.3	116157	124555	142603	104572	120819	103607	116279	118584	116281
POS_10288	[M+H]+	Hypocrellin B	0.14227	0.915825	0.884508	529.145	2.574					C30H26O10	APTUSGMALOMQQL-UHFFFAOYSA-N	COC1=CC(O)=C2C(=O)C(OC)=C3CC(C)=C(C(C)=O)C4=C(OC)C(=O)C5=C(O)C=C(OC)C6=C1C2=C3C4=C56	425.748	1346.16	569.533	237.511	13981.3	11464.6	3021.58	4431.6	3652.18	11131	2493.58	5870.78	6445.85	6348.73	6396
POS_7731	[M+Na]+	Icariside F2	1.66578	1.13297	0.128134	425.134	7.186		Organic oxygen compounds	Organooxygen compounds	Carbohydrates and carbohydrate conjugates	C18H26O10	NJMQSVWMCODQIP-FQXXIRCGSA-N	C1=CC=C(C=C1)CO[C@H]2[C@@H]([C@H]([C@@H]([C@@H](CO[C@H]3[C@@H]([C@@](CO)(CO3)O)O)O2)O)O)O	952227	790077	941273	976125	972019	1.20885e+06	781844	918069	956534	692098	925922	880633	961475	943261	943207
POS_4482	[M+H]+	Imazaquin	0.249406	1.45985	0.0268557	312.13	4.584		Organoheterocyclic compounds	Quinolines and derivatives	Quinoline carboxylic acids	C17H17N3O3	CABMTIJINOIHOD-UHFFFAOYSA-N	CC(C)C1(C)C(=O)N=C(C2=NC3=C(C=CC=C3)C=C2C(=O)O)N1	12610.7	10973	18786.9	21984.7	15749.9	19629.5	15032	9908.64	10933.7	13579.4	10664.9	8199.76	15380	14242.9	14075.2
POS_24	[M+H]+	Imidazole	0.617741	1.14404	0.312215	69.0436	2.04	C01589	Organoheterocyclic compounds	Azoles	Imidazoles	C3H4N2	RAXXELZNTBOGNW-UHFFFAOYSA-N	N=1C=CNC1	131250	137304	103894	191821	143779	184009	144316	118570	85445.7	158209	120710	152488	139063	139756	124496
POS_5654	[M+H]+	Imidocarb	0.386209	1.21671	0.331122	349.184	3.519		Benzenoids	Benzene and substituted derivatives	N-phenylureas	C19H20N6O	SCEVFJUWLLRELN-UHFFFAOYSA-N	C1=CC(=CC(=C1)NC(=NC2=CC=CC(=C2)C3=NCCN3)O)C4=NCCN4	23746.6	34490.3	33983.8	30767	50294.7	69780	35985.3	29107.3	36245.9	38802.7	28893.1	30735.9	42171.6	37510.8	37519.1
POS_7892	[M+H]+	Imperialine	0.291647	0.637768	0.116815	430.33	5.56					C27H43NO3	IQDIERHFZVCNRZ-LRCDAWNTSA-N	C[C@H]1CC[C@H]2[C@@]([C@@H]3CC[C@@H]4[C@H]([C@@H]3CN2C1)C[C@H]5[C@H]4CC(=O)[C@@H]6[C@@]5(CC[C@@H](C6)O)C)(C)O	5431.54	15719.8	19138.2	24592.9	30990.8	62783	40388.1	28337.9	52145	39916.7	39561.1	48419.4	36065.1	34739	36064.7
POS_329	[M+H]+	Indole	0.277658	1.07369	0.684936	118.063	2.387	C00463	Organoheterocyclic compounds	Indoles and derivatives	Indoles	C8H7N	SIKJAQJRHWYJAI-UHFFFAOYSA-N	C1=CC2=C(C=C1)NC=C2	27891.4	26579.6	15619.4	14807.4	27536.7	42509.9	22845.5	22914.1	28279.8	22033.6	25432.9	22805.1	26116.1	25827.8	25827.7
POS_735	[M+H]+	Indole-3-carboxaldehyde	0.578676	1.00226	0.990278	146.06	2.389	C08493	Organoheterocyclic compounds	Indoles and derivatives	Indoles	C9H7NO	OLNJUISKUQQNIM-UHFFFAOYSA-N	C1=CC2=C(C=C1)NC=C2C=O	122578	115678	60920.9	70150.5	130140	203075	115199	114536	133634	106901	119747	110943	122067	122032	121384
POS_364	[M+H]+	Indoline	0.0779906	0.946601	0.822137	120.079	3.47		Organoheterocyclic compounds	Indoles and derivatives	Indolines	C8H9N	LPAGFVYQRIESJQ-UHFFFAOYSA-N	C1=CC2=C(C=C1)NCC2	8294.65	7802.06	3725.44	4553.72	12418.7	5921.65	9129.23	7863.21	6539.43	10890.4	8263.47	2440.2	7190.23	7190.2	7071.74
POS_139	[M+H]+	Isobutyric acid	0.342691	1.01403	0.922925	89.0585	5.104	C02632	Organic acids and derivatives	Carboxylic acids and derivatives	Carboxylic acids	C4H8O2	KQNPFQTWMSNSAP-UHFFFAOYSA-N	O=C(O)C(C)C	59143.5	35536.8	45990.7	62336.1	76557.7	63519.3	80770.7	48934.3	50038	62118.5	45917	50559.7	20389.3	19603.1	19101.5
POS_10850	[M+H]+	Isogomphrenin I	0.256019	0.38027	0.000156986	551.281	6.836		Organic oxygen compounds	Organooxygen compounds	Carbohydrates and carbohydrate conjugates	C24H26N2O13	IKCBLEDGTPAJDE-VRFZYHLASA-N		7238.23	13792.4	10180.9	7494.83	17967.8	10275.9	38015.6	32599.2	22784.6	24621.7	34148.1	23890.2	26991.1	34165.1	26855.8
POS_13098	[M+H]+	Isohernandezine	0.121517	0.731036	0.388628	653.323	6.829		Phenylpropanoids and polyketides	Tannins		C39H44N2O7	FUZMQNZACIFDBL-IHLOFXLRSA-N	O1C2=CC=C(C=C2)CC3C4=CC(OC=5C(OC)=C(OC)C(OC)=C6C5C(N(C)CC6)CC7=CC=C(OC)C1=C7)=C(OC)C=C4CCN3C	2476.74	4654.86	2288.69	1785.22	13240.9	9540.79	9891.18	4425.42	8624.66	5948.63	5025.99	12576	7826.3	7396.92	7395.37
POS_7845	[M+Na]+	Isolupalbigenin	0.0733514	0.757091	0.352371	429.151	3.959		Phenylpropanoids and polyketides	Isoflavonoids	Isoflav-2-enes	C25H26O5	FXJPTJQFJYNFKC-UHFFFAOYSA-N	CC(=CCC1=C(C=CC(=C1)C2=COC3=C(C(=CC(=C3CC=C(C)C)O)O)C2=O)O)C	12213.7	16719.9	5596.92	2090.38	20455.2	8921.89	10732.5	10269.8	17670	13464	10632.2	24404.5	13129.3	13128	13567.9
POS_8728	[M+H]+	Isoquercitin	0.51865	0.311688	0.0258465	465.096	4.632		Phenylpropanoids and polyketides	Flavonoids	Flavonoid glycosides	C21H20O12	OVSQVDMCBVZWGM-LQSBFMDOSA-N	C1=CC(=C(C=C1C2=C(C(=O)C3=C(C=C(C=C3O)O)O2)O[C@@H]4[C@H]([C@@H]([C@H]([C@H](CO)O4)O)O)O)O)O	4423.76	19599.2	3342.33	1373.66	93935	51413.2	42880	61150.4	133691	93669	62785	164354	58860.9	59637.2	59635.1
POS_8226	[M+Na]+	Isorhapontin	0.140981	0.456611	0.00505514	443.13	4.122	C10266	Phenylpropanoids and polyketides	Stilbenes	Stilbene glycosides	C21H24O9	KLPUXMNQDCUPNO-DXKBKAGUSA-N	OC=1C=C(OC2OC(CO)C(O)C(O)C2O)C=C(C=CC3=CC=C(O)C(OC)=C3)C1	4014.98	5216.03	3092.96	1683.17	5330.76	10837	11508.5	8617.1	11046.7	9896.12	9150.07	15866.1	8565.55	8565.75	8502.07
POS_6560	[M+Na]+	Jaceidin	0.479717	1.07243	0.881317	383.07	2.94		Phenylpropanoids and polyketides	Flavonoids	O-methylated flavonoids	C18H16O8	XUWTZJRCCPNNJR-UHFFFAOYSA-N	COC1=C(C=CC(=C1)C2=C(C(=O)C3=C(C(=C(C=C3O2)O)OC)O)OC)O	11665.3	20162	24720.9	13611.6	121420	113867	67236.1	28116.4	38852.1	51896.4	29961.8	68755.6	53550.3	52421.8	52416.9
POS_5011	[M+H]+	Jaceosidin	0.174117	0.84992	0.520475	331.08	2.177					C17H14O7	GLAAQZFBFGEBPS-UHFFFAOYSA-N	COC1=C(C=CC(=C1)C2=CC(=O)C3=C(O2)C=C(C(=C3O)OC)O)O	8485.46	11682.1	5569.74	3328.99	14064.5	21515.9	13536.8	9308.84	13636.4	16101.3	13070	10408.9	11064.7	10231	10233.5
POS_12430	[M+Na]+	Jaslanceoside A	0.295497	0.77192	0.670608	619.161	4.294		Lipids and lipid-like molecules	Prenol lipids	Terpene glycosides	C27H32O15	HWTKLHMQRXNNDR-PVZHQXNISA-N	O=C(O)C1=COC(OC2OC(CO)C(O)C(O)C2O)C(=CCOC(=O)C=CC3=CC=C(O)C(OC)=C3)C1CC(=O)OC	250.349	10798.8	0	0	12584	53683.5	19263.9	14592.4	14042.5	24811.5	15041.6	12409.6	17374.5	16954.7	16928
POS_11772	[M+Na]+	Jaslanceoside B	0.211677	0.649754	0.377649	589.148	4.769		Lipids and lipid-like molecules	Prenol lipids	Terpene glycosides	C26H30O14	MGEVYVDQMTWJNV-HOPHSATRSA-N		31.8039	3347.14	488.463	503.761	22114.1	28034.1	16523.1	11932.1	18848.3	14688.3	10721.5	11194.2	12868.2	12024.9	12028
POS_1301	[M+H]+	Jasmolone	1.01058	1.31358	0.616826	181.121	6.003					C11H16O2	SVRKACAGHUZSGU-SNAWJCMRNA-N	O=C1C(=C(C)C(O)C1)CC=CCC	50891.3	95196.4	52422.6	68942.1	607925	440383	214702	104056	168129	157064	117157	240548	195498	195514	194081
POS_6565	[M+Na]+	Junipediol A 8-glucoside	0.268394	1.03672	0.860517	383.125	3.132		Organic oxygen compounds	Organooxygen compounds	Carbohydrates and carbohydrate conjugates	C16H24O9	REHZVRNVHQFBAF-YLHHEPAUSA-N	COC1=CC(=CC=C1O)C(CO)CO[C@H]2[C@@H]([C@H]([C@@H]([C@@H](CO)O2)O)O)O	28461.8	28720.7	46059.8	37109.3	65832.2	27423.4	35540.1	28585.6	23909.1	41567.1	39742.9	55987.1	61893.1	57051.5	58407.3
POS_6511	[M+Na]+	Junipediol B 8-O-glucoside	0.210866	2.11819	0.126962	381.111	4.164		Organic oxygen compounds	Organooxygen compounds	Carbohydrates and carbohydrate conjugates	C16H22O9	YQZGDKAOATWZIG-YLHHEPAUSA-N	C1=C(C=C2C(=C1)OCO2)C(CO)CO[C@H]3[C@@H]([C@H]([C@@H]([C@@H](CO)O3)O)O)O	30676.6	15029.7	8648.16	5608.64	6826.74	7367.35	7048.03	5261.84	5718.87	5818.76	6424.19	4738.03	9917.41	9381.27	9377.87
POS_14248	[M+H]+	Khasianine	0.103384	0.911274	0.747324	722.46	10.946					C39H63NO11	KRQDMAXNTWLTDZ-QRLCHWRASA-N	C[C@@H]1CC[C@]2([C@H]([C@H]3[C@@H](O2)C[C@@H]4[C@@]3(CC[C@H]5[C@H]4CC=C6[C@@]5(CC[C@H](C6)O[C@H]7[C@@H]([C@H]([C@@H]([C@H](O7)CO)O[C@H]8[C@@H]([C@@H]([C@H]([C@@H](O8)C)O)O)O)O)O)C)C)C)NC1	32056.9	48381.9	10256	12546	17390.9	14679.5	23475.7	25795.8	36128.9	17188.2	19398.9	26498.2	25445.9	25697.2	25445.5
POS_7264	[M+H]+	Khelloside	0.272615	0.479532	3.03575e-05	409.106	3.66		Organoheterocyclic compounds	Benzopyrans	1-benzopyrans	C19H20O10	SJRACCTZSAUMGO-WIMVFMHDSA-N	O=C1C=C(OC=2C=C3OC=CC3=C(OC)C12)COC4OC(CO)C(O)C(O)C4O	31143.2	15503.6	19089.9	22115	22911.3	24360	52459	48174.7	43286.8	52820.9	49254	35785.2	38062.4	36603.8	36596.3
POS_8121	[M+H]+	Kotanin	0.154513	0.431128	0.0175818	439.118	3.47		Phenylpropanoids and polyketides	Coumarins and derivatives		C24H22O8	CSJOUDOXDHMIAH-UHFFFAOYSA-N	CC1=C2C(=CC(=O)OC2=C(C(=C1)OC)C3=C(C=C(C)C4=C3OC(=O)C=C4OC)OC)OC	1524.82	3718.73	1497.11	291.064	6633.44	13622.3	11237	9863.09	11414.1	10118.6	8314.25	12346.1	7952.99	7951.59	7331.42
POS_5474	[M]+	Lauramidopropylbetaine	0.550912	1.16722	0.0619419	343.294	8.791		Organic acids and derivatives	Carboxylic acids and derivatives	Amino acids, peptides, and analogues	[C19H39N2O3]+	MRUAUOIMASANKQ-UHFFFAOYSA-O	CCCCCCCCCCCC(=NCCC[N+](C)(C)CC(=O)O)O	105415	93996.2	81890.7	106872	118796	120648	106477	91088.5	88258.7	78771.3	88566.6	84540.9	110424	108885	108496
POS_3819	[M+H]+	Lauryl diethanolamide	0.45879	1.24191	0.140389	288.251	9.119		Lipids and lipid-like molecules	Fatty Acyls	Fatty amides	C16H33NO3	AOMUHOFOVNGZAN-UHFFFAOYSA-N	CCCCCCCCCCCC(=O)N(CCO)CCO	53065.7	42074.1	76791.6	58159	68061.8	80947.2	70255.9	50445.1	40336.8	54368.2	37697.2	52152.7	62648.4	58372.4	58398.5
POS_10976	[M+H]+	[Leu]enkephalin	0.104927	0.89613	0.701581	556.275	9.934		Organic acids and derivatives	Carboxylic acids and derivatives	Amino acids, peptides, and analogues	C28H37N5O7	URLZCHNOLZSCCA-UHFFFAOYSA-N	CC(C)CC(C(=O)O)N=C(C(CC1=CC=CC=C1)N=C(CN=C(CN=C(C(CC2=CC=C(C=C2)O)N)O)O)O)O	14946.5	13747.4	11578.5	4453.24	1947.61	6501.04	5765.43	15340.5	12900.7	8590.79	8788.66	7951.5	8952.84	8480.43	8954.65
POS_12540	[M+K]+	Leukotriene C4	0.165111	0.658255	0.214342	624.297	5.536	C02166	Organic acids and derivatives	Carboxylic acids and derivatives	Amino acids, peptides, and analogues	C30H47N3O9S	GWNVDXQDILPJIG-NXOLIXFESA-N	CCCCC/C=C\C/C=C\C=C\C=C\[C@H]([C@H](CCCC(=O)O)O)SC[C@@H](C(=NCC(=O)O)O)N=C(CC[C@@H](C(=O)O)N)O	3478.83	5230.41	4297.41	2971.57	7095.2	20147.3	15353.1	10680	10923.8	10599.7	8749.85	9353.07	8842.66	8842.12	8285.99
POS_7227	[M+H]+	Lincomycine	1.04357	1.56072	0.302197	407.241	8.082		Organic acids and derivatives	Carboxylic acids and derivatives	Amino acids, peptides, and analogues	C18H34N2O6S	OJMMVQQUTAEWLP-UHFFFAOYSA-N	CCCC1CC(C(=NC(C(C)O)C2C(C(C(C(O2)SC)O)O)O)O)N(C)C1	265030	333106	125614	106601	413152	449996	156666	107925	72375.9	57620.7	157846	532641	162620	223267	223516
POS_6569	[M+H]+	Loratadine	0.332273	6.57706	0.383757	383.149	5.175	C06818	Organoheterocyclic compounds	Benzocycloheptapyridines		C22H23ClN2O2	JCCNYMKQOSZNPW-UHFFFAOYSA-N	CCOC(=O)N1CCC(=C2C3=C(CCC4=CC=CN=C42)C=C(C=C3)Cl)CC1	521.163	1770.45	651.172	758.66	114732	3542.59	3575.31	8654.83	2643.13	966.095	859.352	1846.9	2437.37	2337.63	2312.96
POS_7800	[M+Na]+	Lovastatin	0.234047	0.894224	0.3071	427.248	12.475	C07074	Organoheterocyclic compounds	Lactones	Delta valerolactones	C24H36O5	PCZOHLXUXFIOCF-BXMDZJJMSA-N	CC[C@H](C)C(=O)O[C@H]1C[C@@H](C)C=C2C=C[C@H](C)[C@H](CC[C@@H]3C[C@H](CC(=O)O3)O)[C@H]21	87803.5	62154	63221.1	81388.3	70298.9	53800.7	99112	86010.5	65199.9	83802.2	66741.8	67323.5	38340.6	37911.2	37911.3
POS_9457	[M+H]+	LPC 16:1	0.280406	0.749999	0.466645	494.323	10.07					C24H48NO7P	LFUDDCMNKWEORN-UHFFFAOYSA-N	O=C(OCC(O)COP(=O)([O-])OCC[N+](C)(C)C)CCCCCCCC=CCCCCCC	28338.5	37605.8	20547.8	14802.1	46915	70363.5	102367	28867.8	30871.7	31225.7	19224.3	78874.4	43763.2	42719	42718.2
POS_3771	[M+H]+	Luteolin	0.243109	0.29024	0.00637197	287.052	4.588	C01514	Phenylpropanoids and polyketides	Flavonoids	Flavones	C15H10O6	IQPNAANSBPBGFQ-UHFFFAOYSA-N	C1=CC(=C(C=C1C2=CC(=O)C3=C(C=C(C=C3O)O)O2)O)O	76.7323	11306.1	165.295	0	6266.22	14630.5	12154.8	12537.6	25299.1	24941.9	12298.2	24554.5	12526.3	12446.4	12445.9
POS_8371	[M+H]+	Luteolin-4'-o-glucoside	0.203133	1.25174	0.72011	449.105	2.792		Phenylpropanoids and polyketides	Flavonoids	Flavonoid glycosides	C21H20O11	UHNXUSWGOJMEFO-QNDFHXLGSA-N	O=C1C=C(OC=2C=C(O)C=C(O)C12)C=3C=CC(OC4OC(CO)C(O)C(O)C4O)=C(O)C3	4643.4	3504.75	1366.44	593.999	4623.35	22069.2	7711.07	2338.27	3563.85	5766.39	4706.71	5313.7	4723.98	4728.89	4822.87
POS_9895	[M+H]+	Lyalosidic acid	0.208578	0.263284	0.00844181	513.191	5.865		Lipids and lipid-like molecules	Prenol lipids	Terpene glycosides	C26H28N2O9	UZLBTLIRYSYTRG-FMKZDVGKSA-N	O=C(O)C1=COC(OC2OC(CO)C(O)C(O)C2O)C(C=C)C1CC3=NC=CC=4C=5C=CC=CC5NC34	2899.04	2153.68	2068.92	789.896	5711.36	8074.44	8641.99	13403.7	27627.1	12012.9	8725.68	11999.1	7655.08	7659.22	7778.12
POS_11481	[M+Na]+	Lyoniside	0.235953	17.5064	0.347337	575.206	4.092		Lignans, neolignans and related compounds	Lignan glycosides		C27H36O12	GWDZRGQRNHELQM-UHFFFAOYSA-N	OC1=C(OC)C=C(C=C1OC)C2C3=C(OC)C(O)=C(OC)C=C3CC(CO)C2COC4OCC(O)C(O)C4O	152.779	322.254	35.0557	0	56037	1635.51	508.433	462.983	958.89	401.657	235.277	756.265	388.467	652.511	654.081
POS_3705	[M+H]+	Macrosporin	0.263915	32.0644	0.337829	285.074	7.008		Benzenoids	Anthracenes	Anthraquinones	C16H12O5	FKTPLNFTYJEAAB-UHFFFAOYSA-N	CC1=C(C=C2C(=C1)C(=O)C3=CC(=CC(=C3C2=O)O)OC)O	327.373	653.805	95.5562	736.683	70148.6	459.009	357.612	571.572	214.834	422.451	497.698	194.442	778.798	718.013	710.173
POS_296	[M+H]+	Methimazole	0.306439	1.58561	0.300224	115.037	1.444	C07190	Organoheterocyclic compounds	Azolines	Imidazolines	C4H6N2S	PMRYVIKBURPHAH-UHFFFAOYSA-N	CN1C=CN=C1S	11991.9	10589	8693.34	4254.16	23612.3	41067.3	15029.7	7874.12	9866.62	12374.9	8500.15	9552.86	15060.9	15062.4	14673.1
POS_10866	[M+H]+	Methyl 18-(hexadecanoyloxy)octadec-9-enoate	0.2092	0.817659	0.388353	551.504	13.08					C35H66O4	RIJDLOIIODLITF-KHPPLWFESA-N	O=C(OC)CCCCCCCC=CCCCCCCCCOC(=O)CCCCCCCCCCCCCCC	455996	246664	207258	451708	156736	156328	262076	355617	257826	262613	460721	449299	536865	641274	534066
POS_8281	[M+Na]+	Methyl (1S,4aS,6R,7S,7aS)-5,6-dihydroxy-7-(hydroxymethyl)-1-[(2S,3R,4S,5S,6R)-3,4,5-trihydroxy-6-(hydroxymethyl)oxan-2-yl]oxy-1,4a,5,6,7,7a-hexahydrocyclopenta[c]pyran-4-carboxylate	0.494894	1.39953	0.261394	445.128	2.352		Lipids and lipid-like molecules	Prenol lipids	Terpene glycosides	C17H26O12	JDBBFQGXBSMMHP-PHINXLAUSA-N	COC(=O)C1=CO[C@H]([C@@H]2[C@@H](CO)[C@H](C([C@H]12)O)O)O[C@H]3[C@@H]([C@H]([C@@H]([C@@H](CO)O3)O)O)O	46840.6	57022.8	24970.7	35311	48298.8	112194	39156.5	32227.3	27860.5	41137.5	38244.5	53334.9	40660.4	40664.2	39481.6
POS_10437	[M+Na]+	Methyl 2-[(1R,5R,6R,13S,14S,16S)-14-acetyloxy-6-(furan-3-yl)-1,5,15,15-tetramethyl-8,17-dioxo-7-oxatetracyclo[11.3.1.02,11.05,10]heptadec-10-en-16-yl]acetate	0.115172	1.01633	0.802265	535.227	9.134		Lipids and lipid-like molecules	Prenol lipids	Triterpenoids	C29H36O8	YOTCKRFNSMJTGD-PSWUJVJRSA-N	O=C(OC1C2C(=O)C(C)(C3C(=C4CC(=O)OC(C5=COC=C5)C4(C)CC3)C2)C(CC(=O)OC)C1(C)C)C	7778.97	6492.49	6771.48	8285.6	5878.46	6610.15	5907.61	7049.24	6898.02	6809.73	7730.44	6750.12	6781.62	6719	6631.41
POS_6615	[M+Na]+	Methyl 2-hydroxy-6-(4-hydroxy-2-methoxy-6-methoxycarbonylphenoxy)-4-methylbenzoate	0.49109	2.08242	0.000212723	385.081	1.901		Benzenoids	Benzene and substituted derivatives	Diphenylethers	C18H18O8	KYDNOVLBVBYOSW-UHFFFAOYSA-N	O=C(OC)C=1C=C(O)C=C(OC)C1OC2=CC(=CC(O)=C2C(=O)OC)C	47266.1	48380.6	30451	44095.2	43109.8	58471.6	23425.7	26867.4	24416	17959.7	23449.7	14389.9	30317.5	33208.2	30284.8
POS_1264	[M+H]+	Methyl 4-hydroxycinnamate	0.367676	4.94039	0.0112726	179.068	4.485					C10H10O3	NITWSHWHQAQBAW-QPJJXVBHSA-N	COC(=O)/C=C/C1=CC=C(C=C1)O	24398.7	13823.8	24763.6	35821.9	44577.7	2573.37	11047.1	2971.13	3002.91	5684.96	3350.29	3487.68	12026	11517.4	11517.3
POS_11153	[M+Na]+	Methyl (4S,5Z,6S)-5-(2-hydroxyethylidene)-4-[2-[2-(4-hydroxyphenyl)ethoxy]-2-oxoethyl]-6-[(2S,3R,4S,5S,6R)-3,4,5-trihydroxy-6-(hydroxymethyl)oxan-2-yl]oxy-4H-pyran-3-carboxylate	0.280547	0.468102	0.023255	563.172	4.07		Lipids and lipid-like molecules	Prenol lipids	Terpene glycosides	C25H32O13	AHTRGGWSBFOEEG-BXDNVMCDSA-N	O=C(OC)C1=COC(OC2OC(CO)C(O)C(O)C2O)C(=CCO)C1CC(=O)OCCC3=CC=C(O)C=C3	20869.6	34763.9	18601.2	19717.5	21723.7	31202.6	28223.6	49976.8	64914.9	28452.1	48824.4	93382.8	39200.3	39439.5	39439.5
POS_1632	[M+H]+	Methylecgonine	0.328329	2.22096	0.39617	200.127	3.613		Alkaloids and derivatives	Tropane alkaloids		C10H17NO3	QIQNNBXHAYSQRY-UHFFFAOYSA-N	CN1C2CCC1C(C(C2)O)C(=O)OC	830.313	2403.04	1771.16	1427.2	20925.4	47862.5	5823.34	3895.25	6605.35	8551.51	5125.95	3866.62	8998.23	8838.36	8832.81
POS_4055	[M+H]+	Methyl linoleate	0.408843	1.05729	0.42147	295.26	10.504					C19H34O2	WTTJVINHCBCLGX-NQLNTKRDSA-N	CCCCC/C=C\\C/C=C\\CCCCCCCC(=O)OC	70734.6	88431	81217	74478.2	65841.9	78307.3	72130	64149	88993.7	71900.7	72975.6	63989.7	80948.8	74464.8	78358
POS_3159	[M+H]+	Metoprolol acid	0.168936	1.32889	0.577623	268.151	4.427		Benzenoids	Phenol ethers		C14H21NO4	PUQIRTNPJRFRCZ-UHFFFAOYSA-N	CC(C)NCC(COC1=CC=C(C=C1)CC(=O)O)O	2287.84	5366.16	6792.8	3019.43	25705.4	8012.98	8370.85	3457.97	5164.49	5736.34	6012.27	9774.84	13879.3	12529.4	13891.5
POS_1373	[M+H]+	Metribuzin-diketo	0.471752	1.29377	0.522413	185.106	4.159		Organoheterocyclic compounds	Triazines	1,2,4-triazines	C7H12N4O2	AHBXXEZLRFCZSF-UHFFFAOYSA-N	CC(C)(C)C1=NN=C(N(C1=O)N)O	20098.7	34883.5	21105.2	14428.1	90133.3	104510	46298.8	35243.4	38738	36798.7	27510.4	35820	47104	47768.4	47103.2
POS_3096	[M+H]+	Mianserin	0.211343	1.12902	0.443187	265.177	8.482		Organoheterocyclic compounds	Benzazepines	Dibenzazepines	C18H20N2	UEQUQVLFIPOEMF-UHFFFAOYSA-N	CN1CCN2C3=C(C=CC=C3)CC4=C(C=CC=C4)C2C1	11805.5	15701.3	16494.5	11418.6	17740.2	22419.1	16935.3	9941.03	19728.5	15015	12429.6	10607.3	16608.2	15232.3	15218.5
POS_13779	[M+Na]+	Monensin	0.253124	1.1233	0.842687	693.415	11.105		Lipids and lipid-like molecules	Fatty Acyls	Fatty acids and conjugates	C36H62O11	GAOZTHIDHYLHMS-KEOBGNEYSA-N	O=C(O)C(C)C(OC)C(C)C1OC2(OC(C)(CC2)C3OC(CC)(CC3)C4OC(CC4C)C5OC(O)(CO)C(C)CC5C)CC(O)C1C	3463.1	2566.45	745.513	5842.35	41158.5	28603.8	22089.7	5057.67	10211	9953.68	8061.84	17963	13275.4	13272.3	11383.2
POS_4878	[M+H]+	Monocrotaline	0.0425027	0.759916	0.219056	326.167	2.963		Organoheterocyclic compounds	Pyrrolizines		C16H23NO6	QVCMHGGNRFRMAD-XFGHUUIASA-N	C[C@H]1C(=O)O[C@@H]2CCN3[C@@H]2C(=CC3)COC(=O)[C@]([C@]1(C)O)(C)O	10287	11571	15904.1	11411.3	6517.08	10511.5	25725.7	12280.1	10179.1	13625.2	14823.6	10483.5	13952.5	13333.5	13328.7
POS_7642	[M+H]+	Morusin	0.602777	4.59009	0.0263651	421.165	2.922					C25H24O6	XFFOMNJIDRDDLQ-UHFFFAOYSA-N	CC(=CCC1=C(OC2=C(C1=O)C(=CC3=C2C=CC(O3)(C)C)O)C4=C(C=C(C=C4)O)O)C	167742	97959.3	34666	38378.5	60544.4	32745.7	15123.5	14622.5	14846.9	17467.1	14705.7	17358	47970.5	46853.4	46844.3
POS_4551	[M+H]+	Moupinamide	0.475149	1.3028	0.776799	314.138	5.18	C02717	Benzenoids	Phenols	Methoxyphenols	C18H19NO4	NPNNKDMSXVRADT-WEVVVXLNSA-N	COC1=CC(=CC=C1O)/C=C/C(=NCCC2=CC=C(C=C2)O)O	6999.95	141324	7276.55	9417.43	445172	12643.2	28574.8	16291.3	20414.8	273433	24319.4	115038	59896.7	58198.5	59896.5
POS_9050	[M+H]+	Mundulone acetate	0.175205	0.550027	0.275266	477.192	2.885		Phenylpropanoids and polyketides	Isoflavonoids	Isoflavans	C28H28O7	QUQMZWZRFQKNFP-UHFFFAOYSA-N	O=C(OC1CC2=CC=3C(=O)C(=COC3C=C2OC1(C)C)C=4C=CC=5OC(C=CC5C4OC)(C)C)C	175.526	635.2	175.337	699.655	26924.2	14638.2	9748.45	5479.57	19146.5	14174.4	10560.3	19519.9	11303.2	9260.82	11325.8
POS_3852	[M+H]+	Myclobutanil	0.0889246	0.633596	0.0814237	289.12	1.839		Phenylpropanoids and polyketides	Homoisoflavonoids	Homoisoflavones	C15H17ClN4	HZJKXKUJVSEEFU-UHFFFAOYSA-N	CCCCC(C#N)(CN1C=NC=N1)C2=CC=C(C=C2)Cl	4826.12	5484.3	2716.32	3358.17	8556.62	161.615	5028.28	5505.7	7203.55	7513.89	6478.51	7890.16	7006.56	6834.44	6834.39
POS_6284	[M]+	Myristamidopropyl betaine	0.366164	1.00098	0.991655	371.322	9.878		Organic acids and derivatives	Carboxylic acids and derivatives	Amino acids, peptides, and analogues	[C21H43N2O3]+	QGCUAFIULMNFPJ-UHFFFAOYSA-O	CCCCCCCCCCCCCC(=NCCC[N+](C)(C)CC(=O)O)O	72254.6	97731.7	66639.2	81851.1	74380.9	72473.9	97320.2	79504.8	65485.6	71084	88047.8	63434.1	79809.8	79013.9	77359.7
POS_3363	[M+Na]+	N-[1-(4-Methoxy-6-oxopyran-2-yl)-2-methylbutyl]acetamide	0.298707	5.88893	0.0134315	276.123	4.705		Organoheterocyclic compounds	Pyrans	Pyranones and derivatives	C13H19NO4	LFXMHSJWYXKODM-UHFFFAOYSA-N	CCC(C)C(C1=CC(=CC(=O)O1)OC)N=C(C)O	19593.5	7441.41	8313.02	4197.74	29580	15418.4	2502.13	1490.54	526.802	2561.39	4743.18	2532.41	8782.48	8785.34	8913.21
POS_5872	[M+H]+	N-(2-Hydroxyethyl)icosanamide	0.409428	0.847851	0.179036	356.351	10.583		Organic nitrogen compounds	Organonitrogen compounds	Amines	C22H45NO2	AUJVQJHODMISJP-UHFFFAOYSA-N	CCCCCCCCCCCCCCCCCCCC(=NCCO)O	413965	512520	471953	464129	364300	188858	448284	476080	495980	420848	529164	478877	172775	172573	169786
POS_3262	[M+H]+	N-(2-Hydroxyethyl)tetradecanamide	0.286303	1.08946	0.400308	272.257	8.599		Organic nitrogen compounds	Organonitrogen compounds	Amines	C16H33NO2	JHIXEZNTXMFXEK-UHFFFAOYSA-N	CCCCCCCCCCCCCC(=NCCO)O	27784.4	29718.2	36056.8	36144.7	32956.6	40024.8	40390.9	28804.1	30652.4	36355.9	24432.1	25406.3	55899.8	53000.1	52208.2
POS_5764	[M+H]+	N(4)-Acetylsulfadimethoxine	0.296257	4.34981	0.0250744	353.099	2.913		Benzenoids	Benzene and substituted derivatives	Benzenesulfonamides	C14H16N4O5S	DQWIIKBKAIPUPY-UHFFFAOYSA-N	CC(=NC1=CC=C(C=C1)S(=O)(=O)NC2=NC(=CC(=N2)OC)OC)O	29477	30802	18189.8	6744.01	10654.3	3247.09	2035.77	5642.31	2782.9	2125.3	3324.86	6874.72	7354.79	8122.69	8122.57
POS_4733	[M+H]+	N(4)-Acetylsulfamethazine	0.440703	0.161482	0.000557604	321.094	3.793		Benzenoids	Benzene and substituted derivatives	Benzenesulfonamides	C14H16N4O3S	LJKAKWDUZRJNPJ-UHFFFAOYSA-N	CC1=NC(=NC(=C1)C)NS(=O)(=O)C2=CC=C(C=C2)N=C(C)O	1932.43	3173.37	2606.61	3490.13	9453.43	32649	76101.8	49930.2	60909.7	66245	56967.5	19944.5	32948.6	32744.6	32193.6
POS_3094	[M+H]+	N-(4-Aminobutyl)-3-(4-hydroxy-3-methoxyphenyl)prop-2-enamide	0.376929	0.8208	0.587756	265.153	3.245		Phenylpropanoids and polyketides	Cinnamic acids and derivatives	Hydroxycinnamic acids and derivatives	C14H20N2O3	SFUVCMKSYKHYLD-UHFFFAOYSA-N		91274.8	392034	75263.3	39182.7	97607.2	169610	160430	137816	212320	257242	150862	135144	170548	167845	167812
POS_7412	[M+H]+	N6-Carbamoyl-L-threonyladenosine	0.126209	0.885716	0.733329	413.14	2.679		Nucleosides, nucleotides, and analogues	Purine nucleosides		C15H20N6O8	UNUYMBPXEFMLNW-DWVDDHQFSA-N	C[C@H]([C@@H](C(=O)O)N=C(NC1=NC=NC2=C1N=CN2[C@H]3[C@@H]([C@@H]([C@@H](CO)O3)O)O)O)O	2398.81	3216.45	1102.7	1489.53	4886.35	10075.7	4981.55	2478.15	3900.38	5120.54	4970.71	4707.82	4187.73	4485.41	4186.24
POS_3561	[M+H]+	N6-Methyladenosine	0.458518	1.05513	0.349019	282.117	0.818		Nucleosides, nucleotides, and analogues	Purine nucleosides		C11H15N5O4	VQAYFKKCNSOZKM-IOSLPCCCSA-N	CNC1=NC=NC2=C1N=CN2[C@H]3[C@@H]([C@@H]([C@@H](CO)O3)O)O	95343.8	87805.4	86735.4	116477	87083.3	103988	94357.2	84164.2	91424.3	92775.8	90555.6	93983.7	97474.3	95040.9	95033.3
POS_1454	[M+H]+	N6,N6,N6-Trimethyl-L-lysine	0.501218	0.729023	0.000196639	189.159	0.726	C03793	Organic acids and derivatives	Carboxylic acids and derivatives	Amino acids, peptides, and analogues	C9H20N2O2	MXNRLFUSFKVQSK-QMMMGPOBSA-N	C[N+](C)(C)CCCC[C@@H](C(=O)[O-])N	376169	359516	329179	401278	376296	387767	560536	498242	540842	483697	420298	555556	434990	435009	426421
POS_1439	[M+H]+	N8-Acetylspermidine	0.675556	1.15428	0.694207	188.175	1.017	C01029	Organic acids and derivatives	Carboximidic acids and derivatives	Carboximidic acids	C9H21N3O	FONIWJIDLJEJTL-UHFFFAOYSA-N	OC(=NCCCCNCCCN)C	92115	148240	63162.2	56380.4	384815	214677	188007	105321	124635	167464	132677	113055	141925	140900	139137
POS_1917	[M+H]+	N-(9-Oxodecyl)acetamide	0.760871	1.2557	0.3441	214.18	6.356		Organic acids and derivatives	Carboxylic acids and derivatives	Carboxylic acid derivatives	C12H23NO2	JRJBWKJICGFLDP-UHFFFAOYSA-N	O=C(C)CCCCCCCCN=C(O)C	137954	165006	167723	182484	416850	193370	170797	146755	147087	211594	152871	177017	243457	231921	231916
POS_14570	[M]+	Naadp	0.229032	3.27331	0.00798915	745.22	1.901		Nucleosides, nucleotides, and analogues	(5'->5')-dinucleotides		[C21H28N6O18P3]+	QOTXBMGJKFVZRD-HISDBWNOSA-O		15145.6	11268.6	4829.82	6208.07	4207.18	10544.2	2593.79	4046.1	3062.67	2779.8	3099.67	366.178	7485.31	7496.65	7163.04
POS_573	[M+H]+	N-Acetylputrescine	0.253987	0.656087	0.0927465	131.116	0.772	C02714	Organic acids and derivatives	Carboximidic acids and derivatives	Carboximidic acids	C6H14N2O	KLZGKIDSEJWEDW-UHFFFAOYSA-N	CC(=NCCCCN)O	35256.7	44936.1	18680.6	25708.6	61567.3	55239.8	68028.8	36370	67632.1	66098.5	35703.7	94088.9	53593.7	53580.2	47080
POS_3340	[M+H]+	Nandrolone	0.279567	1.09655	0.644658	275.199	9.879	C07254	Lipids and lipid-like molecules	Steroids and steroid derivatives	Estrane steroids	C18H26O2	NPAGDVCDWIYMMC-IZPLOLCNSA-N	C[C@@]12CC[C@@H]3[C@H]4CCC(=O)C=C4CC[C@H]3[C@@H]2CC[C@@H]1O	38222.4	44021.5	29569.6	25833.5	45976.4	39689.3	39128	16640.9	20631.1	27827.5	43855.5	55567.8	35982.6	35127.8	35870.9
POS_1911	[M+H]+	N-Butylbenzenesulfonamide	0.120191	0.799591	0.070615	214.088	6.159		Benzenoids	Benzene and substituted derivatives	Benzenesulfonamides	C10H15NO2S	IPRJXAGUEGOFGG-UHFFFAOYSA-N	CCCCNS(=O)(=O)C1=CC=CC=C1	17545.9	17240.2	12982.2	16579.8	19066.1	17747.6	25225.2	18820.7	13820.9	21180	20540	26930.2	19003.5	20967.7	18455.2
POS_519	[M+H]+	N-Cyclohexylformamide	0.373789	1.25666	0.118641	128.106	4.668		Organic acids and derivatives	Carboxylic acids and derivatives	Carboxylic acid derivatives	C7H13NO	SWGXDLRCJNEEGZ-UHFFFAOYSA-N	OC=NC1CCCCC1	33617.8	37676.8	47033	49690.7	37258.9	59238.1	41702.1	27921.8	38629	46472.7	31538.8	24226	43959.9	38960.4	38842.9
POS_5987	[M+K]+	Neobavaisoflavone	0.213531	0.938451	0.823583	361.087	2.774		Phenylpropanoids and polyketides	Isoflavonoids	Isoflav-2-enes	C20H18O4	OBGPEBYHGIUFBN-UHFFFAOYSA-N	CC(=CCC1=C(C=CC(=C1)C2=COC3=CC(=CC=C3C2=O)O)O)C	6750.66	8825.86	11249.6	6997.38	17465.9	27752.5	18970.6	8492.81	9440.9	16016.3	13504.6	17800.7	15203.9	15052	15203.9
POS_1799	[M+H]+	Neocuproine	0.257544	1.14303	0.652333	209.115	11.482		Organoheterocyclic compounds	Phenanthrolines		C14H12N2	IYRGXJIJGHOCFS-UHFFFAOYSA-N	N=1C(=CC=C2C=CC=3C=CC(=NC3C12)C)C	8423.95	13201.8	20672.6	8603.15	36423.3	30370.7	25800.3	15143.6	18226.1	15075.8	9291.04	19431.2	17255.5	16523	17257.9
POS_7168	[M+Na]+	Neosolaniol	0.252662	0.359633	0.0379795	405.132	2.603		Lipids and lipid-like molecules	Prenol lipids	Sesquiterpenoids	C19H26O8	TVZHDVCTOCZDNE-WVJYZQHISA-N	CC1=C[C@@H]2[C@@](C[C@@H]1O)(COC(=O)C)[C@@]3(C)[C@@H]([C@H]([C@H]([C@]43CO4)O2)O)OC(=O)C	3323.2	11022.9	4748.1	347.674	18118.5	20816.7	15026.8	16345	39234.3	22637.9	15984.3	53095.7	18240.3	16545.2	18143.2
POS_1259	[M+H]+	N-Formylmethamphetamine	0.182679	0.490672	0.108227	178.121	2.534		Benzenoids	Benzene and substituted derivatives	Phenethylamines	C11H15NO	GLSMSUZWTDVJMA-UHFFFAOYSA-N	CC(CC1=CC=CC=C1)N(C)C=O	6399.13	11254.9	3480.84	6427.18	18580.2	19937.5	24937.6	13551.9	23457.6	48905	9102.28	14717.5	18836.5	18395.7	18041
POS_417	[M+H]+	Nicotinamide	0.286884	1.55374	0.468438	123.053	1.593	C00153	Organoheterocyclic compounds	Pyridines and derivatives	Pyridinecarboxylic acids and derivatives	C6H6N2O	DFPAKSUCGFBDDF-UHFFFAOYSA-N	C1=CN=CC(=C1)C(=N)O	9218.19	8513.22	6500.88	11699	59424.4	22738.3	33769.8	8765.42	8031.48	8978.36	6920.14	9541.15	13583.6	14063.4	13583.7
POS_5131	[M+H]+	Nicotinamide mononucleotide	0.464987	0.828889	0.485487	335.066	0.676	C00455	Nucleosides, nucleotides, and analogues	Pyridine nucleotides	Nicotinamide nucleotides	C11H15N2O8P	DAYLJWODMCOQEW-TURQNECASA-N	C1=C[N+](=CC(=C1)C(=N)O)[C@H]2[C@@H]([C@@H]([C@@H](COP(=O)(O)[O-])O2)O)O	35062.4	40653.8	33011.7	43204.1	95016.1	143331	79647.3	68975	86385.4	86216.8	70009.6	79612	75741	75750.9	74046.7
POS_1637	[M+H]+	N-Methyldodecylamine	0.207434	1.45005	0.000302716	200.234	8.559		Organic nitrogen compounds	Organonitrogen compounds	Amines	C13H29N	OMEMQVZNTDHENJ-UHFFFAOYSA-N	CCCCCCCCCCCCNC	8559.83	9880.08	10968.4	11298.3	11924.2	12402.8	7643.8	6535.88	7945.55	6987.17	7791.53	7945.27	10099.5	9603.77	9708.37
POS_739	[M+H]+	N-Methylisoleucine	0.735441	1.33975	0.512526	146.117	2.188		Organic acids and derivatives	Carboxylic acids and derivatives	Amino acids, peptides, and analogues	C7H15NO2	KSPIYJQBLVDRRI-UHFFFAOYSA-N	O=C(O)C(NC)C(C)CC	150513	73991.1	45616.7	60292	50050.3	275555	58882.1	81070.6	73892.2	140658	117622	17532.4	96484.9	93194.3	93198.3
POS_363	[M+H]+	N-Methylserine	0.217393	0.939427	0.59324	120.064	0.658					C4H9NO3	PSFABYLDRXJYID-UHFFFAOYSA-N	O=C(O)C(NC)CO	43041.4	42861.4	23768.9	26509.2	32608	35148.6	32177.4	41366.8	36265.4	39334	40544.3	27399.1	38008.5	38003.4	35886.4
POS_2386	[M+H]+	N,N-Diethyl-3,4-dimethoxybenzamide	0.318573	0.926451	0.647833	238.139	5.595		Benzenoids	Benzene and substituted derivatives	Methoxybenzenes	C13H19NO3	ZQTJMIZZICSOBJ-UHFFFAOYSA-N	CCN(CC)C(=O)C1=CC=C(C(=C1)OC)OC	31190.3	44968.6	42223.9	42383.9	73198.3	70171.8	47397.5	45104.3	59818.6	75546	42971.8	57443.3	74262.1	71824.3	71817.6
POS_1698	[M+H]+	N,N-Dimethylarginine	0.668566	1.21676	0.574572	203.15	0.703	C03626	Organic acids and derivatives	Carboxylic acids and derivatives	Amino acids, peptides, and analogues	C8H18N4O2	YDGMGEXADBMOMJ-LURJTMIESA-N	O=C(O)C(N)CCCNC(=N)N(C)C	126476	137438	51465.9	79122.5	64554.2	243272	100158	80997.4	66537.4	188311	108605	32605.6	87604.6	71819.7	71837.3
POS_1401	[M+H]+	N,N-Dimethyldecylamine	0.560225	4.8922	0.116369	186.221	5.585		Organic nitrogen compounds	Organonitrogen compounds	Amines	C12H27N	YWWNNLPSZSEZNZ-UHFFFAOYSA-N	CCCCCCCCCCN(C)C	12144	34712.1	39801.3	10311.2	6709.45	116862	5548.66	5945.25	5046.48	13087.3	7128.47	8323.66	84680.2	84120.4	84080.6
POS_1922	[M+H]+	N,N-Dimethyldodecylamine	0.160587	1.18655	0.0177356	214.249	8.473		Organic nitrogen compounds	Organonitrogen compounds	Amines	C14H31N	YWFWDNVOPHGWMX-UHFFFAOYSA-N	CCCCCCCCCCCCN(C)C	7225.29	7515.35	8367.8	8018.88	9434.89	9899.35	7375.96	6640.48	6688.12	7454.51	7577.14	6791.65	7805.39	7466.58	7463.94
POS_7113	[M+H]+	Nobiletin	0.178571	2.21883	0.0658315	403.136	7.32	C10112	Phenylpropanoids and polyketides	Flavonoids	O-methylated flavonoids	C21H22O8	MRIAQLRQZPPODS-UHFFFAOYSA-N	O=C1C=C(OC2=C(OC)C(OC)=C(OC)C(OC)=C12)C=3C=CC(OC)=C(OC)C3	9533.04	3115.14	2544.34	4496.53	13969.8	8411.39	2718.3	2621.71	2137.68	5200.72	2654.55	3627.58	4813.76	4814.5	4370.21
POS_7918	[M+Na]+	Nodakenin	0.11637	1.32413	0.0508445	431.126	9.694		Phenylpropanoids and polyketides	Coumarins and derivatives	Furanocoumarins		HXCGUCZXPFBNRD-DNLMCPORSA-N	CC(C)([C@H]1CC2=C(O1)C=C3C(=C2)C=CC(=O)O3)O[C@H]4[C@@H]([C@H]([C@@H]([C@H](O4)CO)O)O)O	3745.17	3345.45	2701.1	2885.38	4576.33	5074.67	3497.6	2784.8	2712.24	2752.89	2532.72	2582.25	4148.53	3971.7	3966.55
POS_8087	[M+Na]+	Nonaethylene glycol	0.240797	1.68448	0.119971	437.248	6.804		Organic oxygen compounds	Organooxygen compounds	Ethers	C18H38O10	YZUUTMGDONTGTN-UHFFFAOYSA-N	C(COCCOCCOCCOCCOCCOCCOCCOCCO)O	11944.3	20399.6	6642.9	5555.91	20117.9	20593.2	9736.1	5538	7543.06	3793	7702.17	16299	13731.3	14244.5	14223.1
POS_7456	[M+H]+	Norbuprenorphine	0.137979	1.1446	0.23472	414.272	4.618		Benzenoids	Phenanthrenes and derivatives		C25H35NO4	YOYLLRBMGQRFTN-IOMBULRVSA-N	CC(C)(C)[C@](C)([C@H]1C[C@]23CC[C@@]1([C@H]4[C@]53CCN[C@@H]2CC6=CC=C(C(=C65)O4)O)OC)O	5628.05	4806.74	6021.57	6353.45	7627.42	8503.24	6154.3	6130.04	5620.7	6425.12	5577.67	4113.3	6829.84	6429.07	6410.03
POS_3972	[M+H]+	Norcimifugin	0.262061	3.32314	0.0178585	293.098	3.594					C15H16O6	FHCHSXPHLRBEBR-UHFFFAOYSA-N	CC(C)(C1CC2=C(O1)C=C3C(=C2O)C(=O)C=C(O3)CO)O	16688.9	24576.7	17431.7	9409.44	8060.75	3019.18	2733.56	6202.5	6091.09	3619.65	2457.42	2724.66	8844.58	8327.57	8326.59
POS_5139	[M+Na]+	Nor-Dentatin	0.213787	1.20965	0.0535738	335.117	4.818		Phenylpropanoids and polyketides	Coumarins and derivatives	Pyranocoumarins	C19H20O4	WYMMNGQSPNWCIK-UHFFFAOYSA-N	C=CC(C)(C)C1=C2C(=C(C3=C1OC(=O)C=C3)O)C=CC(C)(C)O2	11145.6	13508.7	16285.8	15342.8	16302.6	17882.4	14279	9978.71	13785.3	13562.5	11756.4	11426.2	15437.2	13957.4	13940.4
POS_8544	[M+H]+	O-Acetylsolasodine	0.418404	109.878	0.172589	456.346	7.668					C29H45NO3	MCQNPWNREVNWDQ-UHFFFAOYNA-N	O=C(OC1CC2=CCC3C(CCC4(C)C3CC5OC6(NCC(C)CC6)C(C)C54)C2(C)CC1)C	77593.5	156090	1211.36	912.638	52.2222	83.685	132.28	185.608	996.226	41.3134	510.941	280.947	34902.1	34364.8	34739
POS_7138	[M+H]+	Ochratoxin A	0.172062	0.232671	5.2011e-06	404.097	1.764	C09955	Phenylpropanoids and polyketides	Ochratoxins and related substances		C20H18ClNO6	RWQKHEORZBHNRI-BMIGLBTASA-N	C[C@@H]1CC2=C(C(=C(C=C2Cl)C(=N[C@@H](CC3=CC=CC=C3)C(=O)O)O)O)C(=O)O1	1996.79	2829.09	1664.55	1582.97	1288.86	241.685	5614.88	8002.19	6633.46	5816.38	8640.16	6569.85	3360.35	3573.83	3361.93
POS_4948	[M+Na]+	Ochromycinone	0.0920855	0.862613	0.622226	329.08	0.84		Phenylpropanoids and polyketides	Angucyclines		C19H14O4	ZAWXOCUFQSQDJS-VIFPVBQESA-N	C[C@H]1CC2=CC=C3C(=C2C(=O)C1)C(=O)C4=CC=CC(=C4C3=O)O	13615.2	19957.6	13784.4	7633.6	8056.1	563.26	18126.3	7636.36	7415.96	12910.9	10391.6	17260.1	13162.2	14693.1	13172.2
POS_2929	[M+H-H2O]+	Octadeca-2,4,9-trien-6-yne-1,18-diol	0.710882	0.945126	0.885543	259.205	10.515					C18H28O2	YZQVZNIBOPZYDK-UTKXXTPHSA-N	OCC=CC=CC#CCC=CCCCCCCCCO	37442.7	75930.2	39706.2	45920.6	252861	288006	153660	89323.1	140191	135219	103376	161053	126574	122213	126563
POS_6833	[M+Na]+	Octaethylene glycol	0.351792	1.1409	0.578407	393.207	3.804		Organic oxygen compounds	Organooxygen compounds	Ethers	C16H34O9	GLZWNFNQMJAZGY-UHFFFAOYSA-N	C(COCCOCCOCCOCCOCCOCCOCCO)O	21497.8	30907.7	26403.6	26272.4	59448.5	62098.9	41189.9	21446.7	37324.8	41549.8	26112	31016.9	37169.9	32862.4	32766.2
POS_5140	[M+Na]+	Olanzapine	0.172974	2.4286	0.00339136	335.123	3.981	C07322	Organoheterocyclic compounds	Benzodiazepines		C17H20N4S	KVWDHTXUZHCGIO-UHFFFAOYSA-N	CC1=CC2=C(NC3=C(C=CC=C3)N=C2N4CCN(C)CC4)S1	4572.95	5072.26	3260.37	3571.31	6766.92	7927.72	2427.1	1496.93	1239.96	2619.02	3109.03	1943.15	3168.12	3381.09	3378.72
POS_5247	[M+H]+	Olopatadine	0.354984	1.45648	0.0134566	338.183	5.975	C07789	Organoheterocyclic compounds	Benzoxepines	Dibenzoxepines	C21H23NO3	JBIMVDZLSHOPLA-LSCVHKIXSA-N	CN(C)CC/C=C\1/C2=C(C=CC=C2)COC3=CC=C(C=C13)CC(=O)O	32090.6	30331.9	39490	43405	21707.1	36471.1	29317.5	22243.3	23474.8	25788.4	21871.5	17021.9	30256	26994.4	26927.3
POS_8329	[M+Na]+	Orientanol E	0.158803	0.806616	0.481323	447.178	4.136		Phenylpropanoids and polyketides	Isoflavonoids	Isoflavans	C25H28O6	LYELCCACUCFABR-UHFFFAOYSA-N	CC(=CCC1=C(C2=C(C(=C1O)CC=C(C)C)OCC(C3=CC=C(C=C3O)O)C2=O)O)C	14240.7	8782.79	5512.79	2934.38	5667.56	20848.7	16575.8	9441.9	9316.03	10275.2	8926.55	17353.7	16889.2	16627.2	16623.5
POS_10612	[M+Na]+	Oxalicine B	0.0421771	0.73942	0.100181	542.217	0.71		Lipids and lipid-like molecules	Prenol lipids	Terpene lactones	C30H33NO7	GADSICAILMLRQB-GVRUMSNVSA-N	C=C(C)[C@@]1(CC[C@]2(C)[C@H](CC=C(C)[C@]32[C@H](C4=C(C=C(C5=CN=CC=C5)OC4=O)O3)O)[C@]61CCC(=O)OC6)O	5215.02	5326.36	4572.47	3397.06	5167.89	3873.32	8862.64	5475.58	4152.74	5176.54	4902.97	8691.34	5423.15	5835.1	5428.27
POS_602	[M+H]+	Oxindole	0.404577	2.26782	0.0905503	134.062	4.089	C12312	Organoheterocyclic compounds	Indoles and derivatives	Indolines	C8H7NO	JYGFTBXVXVMTGB-UHFFFAOYSA-N	C1=CC2=C(C=C1)N=C(C2)O	9738.51	15362.2	17506.3	19137.6	58260.4	51483	13071.8	9372.9	9710.66	15880.6	15126.5	12455.5	21074.7	21076.9	20911.7
POS_5734	[M+H]+	Oxoglaucine	0.12612	32.9144	0.291695	352.113	4.799		Alkaloids and derivatives	Aporphines		C20H17NO5	ZYKCETVKVRJFGD-UHFFFAOYSA-N	COC1=C(C2=C3C(=C1)C=CN=C3C(=O)C4=CC(=C(C=C42)OC)OC)OC	67.8236	30205.2	0	30.9874	3710.49	36.207	170.448	0	50.1107	584.792	0	229.173	3599.41	3613.67	3473.26
POS_9176	[M+H]+	Paeonolide	0.169474	0.378681	0.0231629	483.143	3.902					C20H28O12	IDZZECHGWAZTIB-SBJDUPFUSA-N	CC(=O)C1=C(C=C(C=C1)OC)O[C@H]2[C@H]([C@H]([C@@H]([C@@H](O2)CO[C@H]3[C@H]([C@H]([C@H](CO3)O)O)O)O)O)O	1919.89	4943.51	1896.47	732.86	6373.98	17419.4	25363.6	12726.8	14755.9	13893.6	11735.5	9424.74	11751	9310.49	11717.4
POS_5972	[M+NH4]+	Palatinose	0.390003	1.0052	0.977204	360.148	0.669		Organic oxygen compounds	Organooxygen compounds	Carbohydrates and carbohydrate conjugates	C12H22O11	PVXPPJIGRGXGCY-TZLCEDOOSA-N	OCC1OC(OCC2OC(O)(CO)C(O)C2O)C(O)C(O)C1O	72904	130065	57719.3	57031.2	119036	103506	93090.6	70849.3	91480.7	82121.3	69230.6	130695	95814	93432.4	93267.7
POS_5330	[M+H]+	Papaverine	0.398281	0.965131	0.933665	340.147	2.758	C06533	Organoheterocyclic compounds	Isoquinolines and derivatives	Benzylisoquinolines	C20H21NO4	XQYZDYMELSJDRZ-UHFFFAOYSA-N	COC1=CC=C(CC2=C3C=C(C(=CC3=CC=N2)OC)OC)C=C1OC	14926.1	19775.1	15496.4	11023.3	43958.2	93827.3	51046.3	23278.5	23866.2	49676.4	28041.1	30287.8	34316.2	33264.1	34143.9
POS_14392	[M+H]+	PC 32:1|PC 16:0_16:1	0.816923	0.346183	0.0431544	732.551	13.506					C40H78NO8P	QIBZFHLFHCIUOT-UHFFFAOYSA-N	O=C(OCC(OC(=O)CCCCCCCC=CCCCCCC)COP(=O)([O-])OCC[N+](C)(C)C)CCCCCCCCCCCCCCC	147515	276265	56000.8	67582.7	57213.2	46733.9	431820	207705	220914	181487	173750	665726	194100	194439	190898
POS_14566	[M+H]+	PC 33:2|PC 15:0_18:2	0.29331	0.901625	0.707512	744.551	13.374					C41H78NO8P	DGBYUHHIADYUMU-UHFFFAOYSA-N	O=C(OCC(OC(=O)CCCCCCCC=CCC=CCCCCC)COP(=O)([O-])OCC[N+](C)(C)C)CCCCCCCCCCCCCC	106530	134391	69487.3	71254.8	253165	41859.5	92237.3	128038	141888	118386	138154	131817	110539	106276	105716
POS_14527	[M+H]+	PC 33:3|PC 15:0_18:3	0.0363723	0.795854	0.235571	742.531	13.028					C41H76NO8P	FHTHYAKSWVNHHC-UHFFFAOYSA-N	O=C(OCC(OC(=O)CCCCCCCC=CCC=CCC=CCC)COP(=O)([O-])OCC[N+](C)(C)C)CCCCCCCCCCCCCC	47353.3	48255.2	28836.3	26853.4	55214.6	20162.8	34386.1	48485.9	67895.7	54011.8	42315.5	37725.5	46578.9	43053.2	43054.3
POS_14835	[M+H]+	PC 34:1|PC 16:0_18:1	1.04326	1.09776	0.345111	760.577	11.056					C42H82NO8P	WTJKGGKOPKCXLL-UHFFFAOYSA-N	O=C(OCC(OC(=O)CCCCCCCC=CCCCCCCCC)COP(=O)([O-])OCC[N+](C)(C)C)CCCCCCCCCCCCCCC	317308	379591	418586	512803	443500	528318	471525	357574	372494	449934	363552	353489	415672	396990	394247
POS_14753	[M+H]+	PC 34:3|PC 16:0_18:3	0.239756	0.593607	0.0433265	756.549	12.192					C42H78NO8P	JMAYDGBZRHQJAT-UHFFFAOYSA-N	O=C(OCC(OC(=O)CCCCCCCC=CCC=CCC=CCC)COP(=O)([O-])OCC[N+](C)(C)C)CCCCCCCCCCCCCCC	32439.3	76874.2	28025	23515.4	46573.2	28138.7	57517.6	60618.3	102338	48264.8	51860.8	76238.3	53130	53137.7	51312.8
POS_14722	[M+H]+	PC 34:4|PC 16:1_18:3	0.211894	0.621971	0.0259535	754.531	12.836					C42H76NO8P	MMUCLZZSNHBNFL-UHFFFAOYSA-N	O=C(OCC(OC(=O)CCCCCCCC=CCC=CCC=CCC)COP(=O)([O-])OCC[N+](C)(C)C)CCCCCCCC=CCCCCCC	48849.7	90478.9	33816.5	32212.8	43211.3	34187.5	84760.1	69106.3	71494.7	63017.3	64028.5	102207	64474.4	67705.5	63641.5
POS_15247	[M+H]+	PC 36:2|PC 18:0_18:2	0.213667	0.978559	0.955226	786.601	11.932					C44H84NO8P	FORFDCPQKJHEBF-UHFFFAOYSA-N	O=C(OCC(OC(=O)CCCCCCCC=CCC=CCCCCC)COP(=O)([O-])OCC[N+](C)(C)C)CCCCCCCCCCCCCCCCC	208075	155086	115212	271530	98245.9	82866	26749.1	136169	301580	26938.7	151349	308628	140812	186222	139345
POS_15220	[M+H]+	PC 36:3|PC 18:1_18:2	0.269563	0.776006	0.3922	784.585	13.745					C44H82NO8P	GDWULUGDXGHJIJ-UHFFFAOYSA-N	O=C(OCC(OC(=O)CCCCCCCC=CCC=CCCCCC)COP(=O)([O-])OCC[N+](C)(C)C)CCCCCCCC=CCCCCCCCC	373127	537934	193052	190496	246633	85703.6	439541	354938	271268	225501	221874	583443	285835	274966	284441
POS_15190	[M+H]+	PC 36:4|PC 18:2_18:2	0.868459	0.790261	0.236788	782.57	13.298					C44H80NO8P	FVXDQWZBHIXIEJ-UHFFFAOYSA-N	O=C(OCC(OC(=O)CCCCCCCC=CCC=CCCCCC)COP(=O)([O-])OCC[N+](C)(C)C)CCCCCCCC=CCC=CCCCCC	2.25805e+06	3.61633e+06	2.17998e+06	2.30271e+06	2.31231e+06	743408	1.89268e+06	3.88743e+06	3.38647e+06	2.40659e+06	2.71777e+06	2.68168e+06	2.39096e+06	2.37207e+06	2.37168e+06
POS_15544	[M+H]+	PC 38:5|PC 20:2_18:3	0.217848	0.337895	9.98029e-05	808.577	13.46					C46H82NO8P	ZWBUMNLEWHYPRH-UHFFFAOYSA-N	O=C(OCC(OC(=O)CCCCCCCC=CCC=CCC=CCC)COP(=O)([O-])OCC[N+](C)(C)C)CCCCCCCCCC=CCC=CCCCCC	6375.98	10721.8	3443.03	3199.36	3735.63	2943.2	13429.3	18765.7	13315.9	12393.4	15039.2	17081.5	8930.94	10194.8	8945.88
POS_15520	[M+H]+	PC 38:6|PC 18:3_20:3	0.188332	1.03726	0.880793	806.565	13.741					C46H80NO8P	JLEMRYFBYBVOJE-UHFFFAOYSA-N	O=C(OCC(OC(=O)CCCCCCCCCC=CCC=CCC=CCC)COP(=O)([O-])OCC[N+](C)(C)C)CCCCCCCC=CCC=CCC=CCC	34912.7	51513.1	24714.7	26126.9	47756.7	13414.5	44940.7	31813.6	24445.5	22081.5	19969.3	48059.7	28916.7	28098.5	28027.7
POS_794	[M+H]+	p-Coumaraldehyde	0.724679	1.44299	0.0540773	149.057	1.904	C05608	Phenylpropanoids and polyketides	Cinnamaldehydes		C9H8O2	CJXMVKYNVIGQBS-OWOJBTEDSA-N	O=CC=CC1=CC=C(O)C=C1	164957	136124	97970.4	90551.4	135991	190193	121657	89280.4	95199.5	121873	89206.2	48127.2	109209	109210	108080
POS_3395	[M+H]+	p-Cumaroylagmatin	0.208181	0.218085	0.0518562	277.166	3.025		Phenylpropanoids and polyketides	Cinnamic acids and derivatives	Hydroxycinnamic acids and derivatives	C14H20N4O2	AKIHYQWCLCDMMI-UHFFFAOYSA-N	C(CCNC(=N)N)CN=C(C=CC1=CC=C(C=C1)O)O	1418.42	6146.79	950.82	1479.83	5019.86	11083	47801.5	10211.8	12872.4	7086.4	7938.53	33761.4	12046.9	11871.5	11684.2
POS_14149	[M+H]+	PE 34:2|PE 16:0_18:2	0.738648	0.638722	0.120997	716.525	13.677					C39H74NO8P	HBZNVZIRJWODIB-UHFFFAOYSA-N	O=C(OCC(OC(=O)CCCCCCCC=CCC=CCCCCC)COP(=O)(O)OCCN)CCCCCCCCCCCCCCC	398899	531434	250490	201406	43827.5	72889.2	242934	465591	431008	423182	412544	371530	291123	291282	283501
POS_7962	[M+H]+	Peimine	0.423431	0.516027	0.0137475	432.345	6.228		Lipids and lipid-like molecules	Steroids and steroid derivatives	Steroidal alkaloids	C27H45NO3	IUKLSMSEHKDIIP-BZMYINFQSA-N	C[C@H]1CC[C@H]2[C@@]([C@H]3CC[C@@H]4[C@H]([C@@H]3CN2C1)C[C@H]5[C@H]4C[C@@H]([C@@H]6[C@@]5(CC[C@@H](C6)O)C)O)(C)O	51432.5	125023	35249.3	37055.2	41499.8	37076.7	105146	69820.6	122200	125619	86512.8	125042	88222.6	86915.9	88223.3
POS_7893	[M+H]+	Peiminine	0.763896	0.117178	0.00431708	430.331	6.014					C27H43NO3	IQDIERHFZVCNRZ-KQMSGKEBSA-N	CC1CC[C@H]2[C@@]([C@H]3CC[C@@H]4[C@H]([C@@H]3CN2C1)CC5[C@H]4CC(=O)[C@@H]6[C@@]5(CC[C@@H](C6)O)C)(C)O	1523.4	4389.2	11793.7	9183.09	43426.1	19526.8	56361.1	121575	222768	50008.7	107293	208711	77077.5	78429.8	77049.6
POS_12559	[M]+	Peonidin-3,5-O-di-beta-glucopyranoside	0.581362	1.40561	0.000488285	625.407	12.145	C16289	Phenylpropanoids and polyketides	Flavonoids	Flavonoid glycosides	[C28H33O16]+	IPVSUYLZIAYTOK-DPOJTEBASA-O		100650	86311.6	86996.2	91456.2	92391.9	66280.1	65153.6	55580	60188.5	64009.4	66462.5	61460.1	75420	71647.3	71660.1
POS_4599	[M+H]+	Pergolide	0.877721	1.57796	0.0339624	315.192	9.108	C07425	Organoheterocyclic compounds	Quinolines and derivatives	Indoloquinolines	C19H26N2S	YEHCICAEULNIGD-MZMPZRCHSA-N	CCCN1C[C@@H](C[C@@H]2C3=CC=CC4=C3C(=CN4)C[C@H]21)CSC	315310	138327	169081	202238	138249	196878	124290	136571	77785.4	109381	137167	149987	155748	155333	155274
POS_6214	[M+H]+	Perindopril	0.483113	2.26034	0.087079	369.238	9.991	C07706	Organic acids and derivatives	Carboxylic acids and derivatives	Amino acids, peptides, and analogues	C19H32N2O5	IPVQLZZIHOAWMC-QXKUPLGCSA-N	CCC[C@@H](C(=O)OCC)N[C@@H](C)C(=O)N1[C@H]2CCCC[C@H]2C[C@H]1C(=O)O	23771.7	44161.6	36127.5	31922.1	115637	46418.5	47419	14565	15831.5	20164.6	12426.7	21449.2	36672.4	36680.2	35492.9
POS_16733	[M+H]+	Petunidin-3-O-(6''-O-(4'''-O-E-coum)-alpha-rhamnopyranosyl-beta-glucopyranosyl)-5-O-beta-glucopyranoside	0.112444	0.474439	0.067162	933.551	12.365		Phenylpropanoids and polyketides	Flavonoids	Flavonoid glycosides	[C43H49O23]+	BXEZTCOKOLHMKY-CHYZIXFFSA-O		5839.57	6278.13	3174.61	4482.85	3643.77	5149.68	4373.51	9556	11946.5	4817.67	8329.8	21192.2	7844	8129.07	7517.34
POS_8005	[M+NH4]+	Phenethyl 2-O-(beta-D-xylopyranosyl)-beta-D-glucopyranoside	0.862779	0.995567	0.984044	434.2	4.23		Organic oxygen compounds	Organooxygen compounds	Carbohydrates and carbohydrate conjugates	C19H28O10	CGZNTHDUAFIKOH-BMVMOQKNSA-N	OCC1OC(OCCC=2C=CC=CC2)C(OC3OCC(O)C(O)C3O)C(O)C1O	304843	423955	164323	171559	147456	462929	246665	292637	352328	320245	252856	217792	297788	292034	292043
POS_1027	[M+H]+	Phenethyl acetate	0.425818	2.41708	0.273157	165.088	11.599	C12303	Benzenoids	Benzene and substituted derivatives		C10H12O2	MDHYEMXUFSJLGV-UHFFFAOYSA-N	O=C(OCCC=1C=CC=CC1)C	8935.8	14255.5	9286.64	11248.7	119572	50528.3	14261.7	14647.1	13095.3	14794.5	13785.3	17880.8	17214	19702.6	15694.3
POS_381	[M+H]+	Phenylacetaldehyde	0.877603	1.10101	0.201804	121.064	7.186	C00601	Benzenoids	Benzene and substituted derivatives	Phenylacetaldehydes	C8H8O	DTUQWGWMVIHBKE-UHFFFAOYSA-N	C1=CC=C(C=C1)CC=O	256179	238500	263018	275683	282789	357267	256223	267627	268745	217831	265724	243758	268750	262827	262789
POS_1344	[M]+	Phosphocholine	0.382621	1.0054	0.968868	184.071	0.723	C00588	Organic nitrogen compounds	Organonitrogen compounds	Quaternary ammonium salts	[C5H15NO4P]+	YHHSONZFOIEMCP-UHFFFAOYSA-O	C[N+](C)(C)CCOP(=O)(O)O	161476	123597	85562.6	149618	113472	72258.4	117509	120049	95167	102616	124165	142684	116764	125719	116759
POS_1348	[M+H]+	Phosphorylcholine	0.172868	0.892814	0.550308	184.073	0.604		Organic nitrogen compounds	Organonitrogen compounds	Quaternary ammonium salts	C5H15NO4P+	YHHSONZFOIEMCP-UHFFFAOYSA-N	O=P([O-])(O)OCC[N+](C)(C)C	138397	87046.6	54527.9	187296	81019.2	83898.5	114127	104309	103237	131633	128664	126112	105837	104267	106662
POS_1044	[M+H]+	Phthalamic acid	0.401779	0.68989	0.282582	166.047	1.648		Benzenoids	Benzene and substituted derivatives	Benzoic acids and derivatives	C8H7NO3	CYMRPDYINXWJFU-UHFFFAOYSA-N	C1=CC(=C(C=C1)C(=O)O)C(=N)O	29055.2	22607.4	17685.9	24950.5	31923	117028	72624.2	55041.7	61866.3	66043.5	55669.5	41347.7	51296.1	50981.2	50979.3
POS_3659	[M+H]+	p-Hydroxy-N-(p-hydroxyphenethyl)-Cinnamamide	0.129657	0.374093	0.423723	284.125	4.695		Phenylpropanoids and polyketides	Cinnamic acids and derivatives	Hydroxycinnamic acids and derivatives	C17H17NO3	RXGUTQNKCXHALN-UHFFFAOYSA-N	C1=C(C=CC(=C1)O)C=CC(=NCCC2=CC=C(C=C2)O)O	642.29	18802	702.318	282.192	7367.91	166.657	603.456	1754.12	3034.95	11580.1	1878.31	55898.7	9991.5	9593.34	9594.4
POS_636	[M-H2O+H]+	p-Hydroxyphenylethanolamine	0.426411	1.75794	0.0656194	136.074	1.002	C04227	Benzenoids	Phenols	1-hydroxy-2-unsubstituted benzenoids	C8H11NO2	QHGUCRYDKWKLMG-QMMMGPOBSA-N	C1=C(C=CC(=C1)O)[C@H](CN)O	56600.4	55960	24459.3	20989.1	22064.2	58719.6	19147.3	24933.7	28849.3	26346.7	27075.4	9483.92	31264	31925.4	30821.6
POS_4683	[M+H]+	Phytosphingosine	0.694899	1.38952	0.140944	318.299	10.062	C12144	Organic nitrogen compounds	Organonitrogen compounds	Amines	C18H39NO3	AERBNCYCJBRYDG-KSZLIROESA-N	OCC(N)C(O)C(O)CCCCCCCCCCCCCC	208244	207465	213314	177160	93609.4	62740.3	154382	110700	111978	105336	93180.5	117131	153199	144437	143918
POS_11099	[M+Na]+	Picroside III	0.267644	0.54265	0.00269961	561.153	3.852		Phenylpropanoids and polyketides	Cinnamic acids and derivatives	Hydroxycinnamic acids and derivatives	C25H30O13	RMSKZOXJAHOIER-GGKKSNITSA-N	COC1=CC(=CC=C1O)/C=C/C(=O)O[C@H]2[C@@H]3C=CO[C@H]([C@@H]3[C@]4(CO)[C@H]2O4)O[C@H]5[C@@H]([C@H]([C@@H]([C@@H](CO)O5)O)O)O	35936.7	65998.4	34237.6	27466.3	12793.9	44404.6	79161.8	61449.3	59291	66756.7	68071.4	72231	56547.6	56553.9	56009.3
POS_1802	[M+H]+	Pilocarpine	0.26914	1.20969	0.0514557	209.123	5.628	C07474	Alkaloids and derivatives			C11H16N2O2	QCHFTSOMWOSFHM-WPRPVWTQSA-N	O=C1OCC(CC2=CN=CN2C)C1CC	19766.7	20443.6	22622.3	21181.4	27443.2	28170.8	22132.1	15444.2	21006.1	19470	16841.7	20530.9	21706.2	20840.2	20744.4
POS_551	[M+H]+	Pipecolic acid	0.637601	0.996574	0.988209	130.085	0.763	C00408	Organic acids and derivatives	Carboxylic acids and derivatives	Amino acids, peptides, and analogues	C6H11NO2	HXEACLLIILLPRG-UHFFFAOYSA-N	O=C(O)C1NCCCC1	161805	172278	94992.9	202215	366203	277650	137704	126331	278281	262902	273785	200524	235920	241855	229509
POS_4291	[M+H]+	Pirimiphos-methyl	0.0761772	1.2966	0.762074	306.11	5.067		Organic acids and derivatives	Organic thiophosphoric acids and derivatives	Thiophosphoric acid esters	C11H20N3O3PS	QHOQHJPRIBSPCY-UHFFFAOYSA-N	CCN(CC)C1=NC(=CC(=N1)C)OP(=S)(OC)OC	130.631	20751.6	76.4906	39.7754	20809.8	530.898	1723.02	713.845	480.84	11015.4	1627.33	17093.6	6028.82	6033.66	5858.05
POS_854	[M+H]+	p-Menth-4(8)-en-3-one	0.262491	1.31985	0.360552	153.126	5.601	C09893	Lipids and lipid-like molecules	Prenol lipids	Monoterpenoids		NZGWDASTMWDZIW-UHFFFAOYSA-N	CC1CCC(=C(C)C)C(=O)C1	18648.6	18967	17380.2	20917.1	55341.3	20312	14340.1	17371.7	15433.6	17093.6	22962.8	27634	18815.6	22982	18943.6
POS_8465	[M+Na]+	Polygalatenoside A	0.324465	4.04802	0.0141002	453.139	2.662		Organic oxygen compounds	Organooxygen compounds	Carbohydrates and carbohydrate conjugates	C19H26O11	RXRSNDCGNOOFLH-VZNNHAMSSA-N	C1=CC=C(C=C1)C(=O)OC[C@@H]2[C@@H]([C@@H]([C@H]([C@@H](O[C@H]3CO[C@H](CO)[C@H]([C@@H]3O)O)O2)O)O)O	24075.8	11904	11187.1	12387.3	41528.4	14755	3659.09	3872.5	4940.59	5518.88	2997.43	7627.34	14225.6	14070.8	14067.8
POS_8229	[M+Na]+	Pomiferin	0.298771	0.664791	0.0996391	443.162	2.514	C10519	Phenylpropanoids and polyketides	Isoflavonoids	Isoflavans	C25H24O6	GHCZYXUOYFOXIP-UHFFFAOYSA-N	CC(=CCC1=C2C(=C3C(=C1O)C(=O)C(=CO3)C4=CC(=C(C=C4)O)O)C=CC(C)(C)O2)C	20103.9	29336.5	16191.6	15941	60424	65743.4	47712.8	42995.4	59988.7	52589.7	50249.7	58953.5	46168.6	46170	45625.4
POS_4007	[M+H]+	Pramocaine	0.241392	1.16376	0.168262	294.205	7.957		Benzenoids	Phenol ethers		C17H27NO3	DQKXQSGTHWVTAD-UHFFFAOYSA-N	CCCCOC1=CC=C(C=C1)OCCCN2CCOCC2	19439.8	26748.5	17881.4	16354.2	25925.9	23482.3	20497.1	15334.5	16260.9	19304.8	18256.9	21908.3	22319.6	19872.3	20149.5
POS_6600	[M+H]+	Prazosin	0.309153	2.96823	0.193652	384.166	2.348	C07368	Organoheterocyclic compounds	Diazinanes	Piperazines	C19H21N5O4	IENZQIKPVFGBNW-UHFFFAOYSA-N	COC1=CC2=C(C=C1OC)N=C(NC2=N)N3CCN(CC3)C(=O)C4=CC=CO4	7087.74	5296.4	4050.4	5407.17	10229.1	39248.3	4799.5	1856.93	2612.73	8832.46	4666.75	1259.14	6784.56	6465.48	6465.36
POS_6516	[M+Na]+	Prednisone	0.13907	0.988022	0.91976	381.158	4.711		Lipids and lipid-like molecules	Steroids and steroid derivatives	Hydroxysteroids	C21H26O5	XOFYZVNMUHMLCC-ZPOLXVRWSA-N	C[C@@]12C=CC(=O)C=C2CC[C@H]3[C@@H]4CC[C@](C(=O)CO)([C@@]4(C)CC(=O)[C@@H]31)O	7110.1	9145.68	9474.63	5558.32	10056.1	11686.9	10660.6	7177.53	10287.7	8559.94	8559.14	8429.77	10568.2	10570.8	10313.9
POS_8845	[M+H]+	prim-O-b-D-Glucosylcimifugin	0.211875	0.463192	0.019591	469.181	5.242		Organoheterocyclic compounds	Benzopyrans	1-benzopyrans	C22H28O11	XIUVHOSBSDYXRG-UVTAEQIVSA-N	CC(C)([C@@H]1CC2=C(O1)C=C3C(=C2OC)C(=O)C=C(O3)CO[C@H]4[C@@H]([C@H]([C@@H]([C@H](O4)CO)O)O)O)O	4083.37	7684.51	4100.13	3421.73	12440.9	27701.7	24942.2	16212.7	24321.9	24592.8	20966.4	17274.3	17070.8	16779	16716.1
POS_9427	[M]+	Primulin	0.209664	1.4683	0.0341141	493.309	9.827		Phenylpropanoids and polyketides	Flavonoids	Flavonoid glycosides	[C23H25O12]+	PXUQTDZNOHRWLI-XSEKTIEYSA-O		7162.83	9211.63	9083.56	9774.1	15521.2	14366.6	8857.02	5839.24	7044.19	7306.6	7970.17	7333.36	9422.36	10238.1	9422.29
POS_2407	[M+NH4]+	Primuliten	0.387324	1.2914	0.385299	239.125	3.615		Phenylpropanoids and polyketides	Flavonoids	Flavones	C15H10O3	IYBLVRRCNVHZQJ-UHFFFAOYSA-N	O=C1C=C(OC=2C=CC=C(O)C12)C=3C=CC=CC3	56141	139246	108893	32024.9	63143.4	58147.7	71381.7	29722.1	98823.8	48759.5	60168.5	45486.1	70747.8	70205.6	70024.9
POS_1456	[M+H]+	Propamocarb	0.947409	119.733	0.34223	189.16	2.703		Benzenoids	Fluorenes		C9H20N2O2	WZZLDXDUQPOXNW-UHFFFAOYSA-N	CCCOC(=NCCCN(C)C)O	630.672	972.517	940.485	944.578	907892	669.914	1094.07	1208.59	1580.29	1843.88	434.797	1455.72	1806.46	1814.22	1553.41
POS_11757	[M+H]+	Pseudojervine	0.404533	0.509377	0.0618079	588.351	6.4		Lipids and lipid-like molecules	Steroids and steroid derivatives	Steroidal glycosides	C33H49NO8	HYDDDNUKNMMWBD-WJWSUNTISA-N	O=C1C2=C(C)C3(OC4CC(C)CNC4C3C)CCC2C5CC=C6CC(OC7OC(CO)C(O)C(O)C7O)CCC6(C)C15	1708.69	2998.9	38672	20867.8	98764.2	91291.4	64836.5	62738.5	107963	107185	72649.2	83871.1	68539.5	67768.2	68539.7
POS_4589	[M+H]+	Pyraclonil	0.275565	0.819596	0.379158	315.103	2.179		Organic nitrogen compounds	Organonitrogen compounds	Amines	C15H15ClN6	IHHMUBRVTJMLQO-UHFFFAOYSA-N	C#CCN(C)C1=C(C#N)C=NN1C2=NN3CCCCC3=C2Cl	26048.6	39762.4	14848.8	12237.6	42621.4	58451.1	38673.6	29530.3	40836.5	49270.5	40666.7	37687.4	39154.7	39172.2	37846.1
POS_1118	[M+H]+	Pyridoxine	0.501263	0.601525	0.0563571	170.081	1.321	C00314	Organoheterocyclic compounds	Pyridines and derivatives	Pyridoxines	C8H11NO3	LXNHXLLTXMVWPM-UHFFFAOYSA-N	OC=1C(=NC=C(C1CO)CO)C	237559	174962	278025	208091	290205	71255.6	171053	433600	446456	193059	361446	489225	293577	294102	287646
POS_5041	[M+H]+	Pyridoxine + O-Hex	0.812252	0.387161	0.000812624	332.133	0.846		Organoheterocyclic compounds	Pyridines and derivatives	Pyridoxines	C14H21NO8	MDLTWTOQCHCLSZ-UHFFFAOYSA-N		113799	81173.1	82873.2	99815.1	118696	7401.28	150674	184589	202691	196003	266748	300453	185724	191869	185745
POS_266	[M+H]+	Pyrrole-2-carboxylic acid	0.35002	0.663306	0.0108117	112.049	0.698	C05942	Organoheterocyclic compounds	Pyrroles	Pyrrole carboxylic acids and derivatives	C5H5NO2	WRHZVMBBRYBTKZ-UHFFFAOYSA-N	O=C(O)C1=CC=CN1	73316.8	75628.9	69098.3	74784.9	113280	110877	136663	107294	133338	114190	107705	180217	106159	109044	108442
POS_309	[M+H]+	Pyrrolidin-1-ium-2-carboxylate	1.24507	0.622088	0.249723	116.071	0.683		Organic acids and derivatives	Carboxylic acids and derivatives	Amino acids, peptides, and analogues	C5H9NO2	ONIBWKKTOPOVIA-UHFFFAOYSA-N	C1CC(C(=O)O)NC1	136446	208255	90324.4	64822.1	410617	1.07137e+06	678984	575954	644234	407835	394745	484025	464006	460246	460189
POS_4857	[M+H]+	Quinidine HCl	0.23376	1.41846	0.175973	325.199	5.875					C20H24N2O2.HCl.H2O	SGVZDMWHXVXUBY-HFUYCMBESA-N	COC1=CC2=C(C=CN=C2C=C1)[C@@H]([C@H]3CC4CCN3C[C@@H]4C=C)O.O.Cl	13695	17769.1	11955.1	5130.86	25252.4	20047.6	15628.7	5356.92	11968.6	9703.47	11665.3	11840.5	15825.7	12607.1	15785.2
POS_547	[M+H]+	Quinoline	0.155154	0.656999	0.254209	130.064	2.407	C06413	Organoheterocyclic compounds	Quinolines and derivatives		C9H7N	SMWDFEZZVXVKRB-UHFFFAOYSA-N	C1=CC2=C(C=C1)N=CC=C2	26297.2	63780.4	8661.69	11276.5	10023	20344.9	26834.2	19716.8	27811.8	39929.8	55245.5	44136.2	17553.9	17318.9	22542.7
POS_7066	[M+H]+	Reserpic acid	0.210784	1.90961	0.0847862	401.209	5.53		Alkaloids and derivatives	Corynanthean-type alkaloids		C22H28N2O5	JVHNBFFHWQQPLL-WOXROFTLSA-N	O=C(O)C1C(OC)C(O)CC2CN3CCC=4C=5C=CC(OC)=CC5NC4C3CC12	9829.7	14055.5	11683.2	7459.58	15492.3	7231.67	17235.3	1720.1	2420.03	4709.65	4226.59	4120.44	9718.37	9718.99	9588.53
POS_7365	[M+H]+	Risperidone	0.340216	0.828841	0.769025	411.222	3.641	C06861	Organoheterocyclic compounds	Pyridopyrimidines		C23H27FN4O2	RAPZEAPATHNIPO-UHFFFAOYSA-N	CC1=C(CCN2CCC(CC2)C3=NOC4=C3C=CC(=C4)F)C(=O)N5CCCCC5=N1	3650.96	5581.7	2425.93	2688.41	13675.1	69980	24818.3	18745.2	12477.5	29665.7	17883.8	14649.3	16411	16413.7	16820.6
POS_14539	[M+Na]+	Ritonavir	0.177429	0.819559	0.692567	743.288	4.968	C07240	Organic acids and derivatives	Carboxylic acids and derivatives	Amino acids, peptides, and analogues	C37H48N6O5S2	NCDNCNXCDXHOMX-XGKFQTDJSA-N	CC(C)[C@@H](C(=N[C@@H](CC1=CC=CC=C1)C[C@@H]([C@H](CC2=CC=CC=C2)N=C(O)OCC3=CN=CS3)O)O)N=C(N(C)CC4=CSC(=N4)C(C)C)O	1883.02	794.15	435.918	2790.27	18644.4	17410.3	13179.9	4445.31	8234.84	6494.53	6621.85	12219.4	9484.29	9250.74	9343
POS_8898	[M+Na]+	(R)-Linalyl beta-vicianoside	1.38882	1.09327	0.815055	471.219	6.448		Lipids and lipid-like molecules	Fatty Acyls	Fatty acyl glycosides	C21H36O10	OKNPZRJNRSGKME-HUHXKEGASA-N	C=C[C@@](C)(CCC=C(C)C)O[C@H]1[C@@H]([C@H]([C@@H]([C@@H](CO[C@H]2[C@@H]([C@H]([C@H](CO2)O)O)O)O1)O)O)O	281726	367982	168974	187194	1.15025e+06	1.03782e+06	509718	400340	498224	742398	398816	371968	441440	428988	428800
POS_987	[M+H-C9H10O5]+	Rosmarinic acid	0.342613	0.831878	0.503059	163.037	2.807		Phenylpropanoids and polyketides	Cinnamic acids and derivatives	Hydroxycinnamic acids and derivatives	C18H16O8	DOUMFZQKYFQNTF-UHFFFAOYSA-N	C1=C(C=CC(=O)OC(CC2=CC=C(C(=C2)O)O)C(=O)O)C=C(C(=C1)O)O	77467.2	85629.7	77021.8	38761.6	153485	110482	79350.5	101277	146723	71444.4	59974.8	193786	76015	74032	75281
POS_6998	[M+H]+	S-Adenosylmethionine	0.518677	2.02893	0.185802	399.14	2.388		Nucleosides, nucleotides, and analogues	5'-deoxyribonucleosides	5'-deoxy-5'-thionucleosides	C15H22N6O5S	MEFKEPWMEQBLKI-AIRLBKTGSA-N	C[S+](CC[C@@H](C(=O)[O-])N)C[C@@H]1[C@H]([C@H]([C@H](N2C=NC3=C2N=CN=C3N)O1)O)O	57294.3	232654	105691	48368.5	43775.9	44809.7	46331.6	30022	35291	25746	37566.8	87541.8	40724.4	44659.2	40697.6
POS_15484	[M+H]+	Saikosaponin D	0.179547	0.52547	0.00285312	803.476	11.873					C42H68O13	KYWSCMDFVARMPN-LCSVLAELSA-N	C[C@@H]1[C@@H]([C@@H]([C@H]([C@@H](O1)O[C@H]2CC[C@]3([C@H]([C@]2(C)CO)CC[C@@]4([C@@H]3C=C[C@@]56[C@]4(C[C@H]([C@@]7([C@H]5CC(CC7)(C)C)CO6)O)C)C)C)O)O[C@H]8[C@@H]([C@H]([C@@H]([C@H](O8)CO)O)O)O)O	7572.78	15816.6	7545.2	5950.86	16217.1	16398.5	19795	17522.3	19609.9	25787.9	21150.8	28398.6	19097.7	18612.2	18611.7
POS_4361	[M+H]+	Salicin	0.15242	1.34561	0.474934	309.091	2.701	C01451	Organic oxygen compounds	Organooxygen compounds	Carbohydrates and carbohydrate conjugates	C13H18O7	NGFMICBWJRZIBI-UJPOAAIJSA-N	C1=CC=C(C(=C1)CO)O[C@H]2[C@@H]([C@H]([C@@H]([C@H](O2)CO)O)O)O	12121.8	49641.2	9639.96	8299.96	24006.4	11732.9	18550.3	9539.24	12433.8	16619.8	11685.7	16962.8	17751	16953	16934.5
POS_3136	[M+H]+	Sambucinol	0.363741	0.615554	0.150826	267.156	11.429		Organoheterocyclic compounds	Oxepanes		C15H22O4	GFLMBFRNOPTZDK-CMBQYIQPSA-N	CC1=C[C@]23[C@](C)(CC1)[C@@]4(C)C[C@@H]([C@H]([C@@]4(CO)O2)O3)O	25523.1	36742.5	22410	22305.5	85147.2	95802.5	123012	45427.1	83286.8	61768.5	44403.3	109861	69492.9	69093.7	69493.2
POS_7567	[M+H]+	Sarsasapogenin	0.420674	0.458757	0.00764953	417.336	6.237	C03963	Lipids and lipid-like molecules	Prenol lipids	Triterpenoids	C27H44O3	GMBQZIIUCVWOCD-WWASVFFGSA-N	C[C@H]1CC[C@@]2([C@H]([C@H]3[C@@H](O2)C[C@@H]4[C@@]3(CC[C@H]5[C@H]4CC[C@H]6[C@@]5(CC[C@@H](C6)O)C)C)C)OC1	15200.9	44835.8	28118	18028.1	49505.6	84884.5	65852.2	60672.2	113577	108551	74018.8	101730	65285.9	64642.1	64641.6
POS_8125	[M+Na]+	Sayaendoside	0.405606	0.438087	0.0919407	439.156	3.37		Organic oxygen compounds	Organooxygen compounds	Carbohydrates and carbohydrate conjugates	C19H28O10	UWKRNCNWJVCHGZ-DERWZFJFSA-N	C1=CC=C(C=C1)CCO[C@H]2[C@@H]([C@H]([C@@H]([C@@H](CO)O2)O)O)O[C@H]3[C@@H]([C@@](CO)(CO3)O)O	12632.1	23581.7	17464.1	7828.1	61713.1	108418	54871.8	42368.8	86613	81093.3	188428	75371.9	65473.8	65499.5	64575
POS_3280	[M+H]+	Sempervirine	0.639513	8.89012	0.019449	273.13	4.236		Organoheterocyclic compounds	Indoles and derivatives	Pyridoindoles	C19H16N2	UQVUEULZDJRMJR-UHFFFAOYSA-N	N1=C2C=CC=CC2=C3C=CN4C=C5C(=CC4=C13)CCCC5	89519	127176	116018	51816	10267.9	6531.21	3153.94	10798.9	6423.61	9070.57	9992.03	5704.07	37500.7	36435.6	36433.8
POS_5116	[M+H]+	Seneciphylline	0.109498	0.579894	0.0178431	334.164	4.103		Alkaloids and derivatives			C18H23NO5	FCEVNJIUIMLVML-QPSVUOIXSA-N	C/C=C\1/CC(=C)[C@](C)(C(=O)OCC2=CCN3CC[C@H]([C@@H]23)OC1=O)O	4584.9	8126.47	3693.64	1911.37	5940.02	9792.29	11654.3	7761.83	9269.01	9767.43	7592.58	12670.2	7120.9	7331.25	7331.29
POS_6125	[M+H]+	Senkirkine	0.180186	0.585587	0.00810495	366.201	6.502		Phenylpropanoids and polyketides	Macrolides and analogues		C19H27NO6	HPDHKHMHQGCNPE-QLJRNOHWSA-N	C/C=C\1/C[C@@H](C)[C@](C)(C(=O)OC/C/2=C/CN(C)CC[C@H](C2=O)OC1=O)O	22808	32436.9	25242.9	20706.8	20238.1	35869.8	44290.1	63598.4	31012.7	50214.5	47424.2	32083.7	36257	36617.2	35665.1
POS_1237	[M+H]+	Serotonin	0.882006	0.283246	8.01613e-05	177.1	1.573	C00780	Organoheterocyclic compounds	Indoles and derivatives	Tryptamines and derivatives	C10H12N2O	QZAYGJVTTNCVMB-UHFFFAOYSA-N	C1=CC2=C(C=C1O)C(=CN2)CCN	55737.1	85159.1	40924.8	36536.7	122623	3326	204245	166390	191192	216813	267068	169867	157783	156953	156407
POS_8194	[M+Na]+	Simvastatin	0.14584	1.04355	0.600743	441.258	10.592		Organoheterocyclic compounds	Lactones	Delta valerolactones	C25H38O5	RYMZZMVNJRMUDD-HGQWONQESA-N	CCC(C)(C)C(=O)O[C@H]1C[C@@H](C)C=C2C=C[C@H](C)[C@H](CC[C@@H]3C[C@H](CC(=O)O3)O)[C@H]21	10057	8693.75	9170.36	11274.6	12574.6	10488.9	10483.5	9193.07	10173.5	11897.7	10085.2	7828.01	11309.6	10831.9	10801
POS_4396	[M]+	Sinapine	0.216496	27.5573	0.342554	310.162	3.296		Phenylpropanoids and polyketides	Cinnamic acids and derivatives	Hydroxycinnamic acids and derivatives	[C16H24NO5]+	HUJXHFRXWWGYQH-UHFFFAOYSA-O	C[N+](C)(C)CCOC(=O)C=CC1=CC(=C(C(=C1)OC)O)OC	50.732	166.396	27.8389	0	46981.2	1087.9	177.47	186.631	32.9463	626.434	511.131	218.611	225.945	229.51	234.627
POS_4988	[M+H]+	Sinomenine HCl	0.449324	7.65025	0.000350437	330.173	5.357					C19H23NO4.HCl	YMEVIMJAUHZFMW-VUIDNZEBSA-N	CN1CC[C@@]23CC(=O)C(=C[C@@H]2[C@@H]1CC4=C3C(=C(C=C4)OC)O)OC.Cl	42231.8	39448.1	24100.3	15750.9	18868	23384.6	3232.94	3157.76	2665.75	4117.96	4327.23	3907.28	17129.1	16272.7	17129.3
POS_4837	[M+H]+	Skimmin	0.0890449	0.600299	0.171486	325.089	4.754		Phenylpropanoids and polyketides	Coumarins and derivatives	Coumarin glycosides	C15H16O8	VPAOSFFTKWUGAD-TVKJYDDYSA-N	C1=CC(=CC2=C1C=CC(=O)O2)O[C@H]3[C@@H]([C@H]([C@@H]([C@H](O3)CO)O)O)O	3149.92	16665	4083.52	1671.63	8022.42	5856.53	9365.05	6461.64	15159.7	11729.5	5296.98	17702.8	9073.59	7969.28	8485
POS_13993	[M+H]+	Solanidine base + O-Hex-dHex	0.188974	0.651119	0.167068	706.461	11.007		Lipids and lipid-like molecules	Steroids and steroid derivatives	Steroidal glycosides	C39H63NO10	ZLSYCIYRYZUJCZ-UHFFFAOYSA-N	CC1CCC2C(C)C3C(CC4C5CC=C6CC(CCC6(C)C5CCC43C)OC7C(C(C(C(CO)O7)O)O)OC8C(C(C(C(C)O8)O)O)O)N2C1	57068.8	94721.2	25825.8	23053.4	41896.1	30436.4	55231.5	59312.5	107242	42409.4	47963.1	107123	56963	56964.5	57400.1
POS_7461	[M+H]+	Solasodine	0.199327	0.766559	0.334766	414.334	5.499		Lipids and lipid-like molecules	Steroids and steroid derivatives	Steroidal alkaloids	C27H43NO2	KWVISVAMQJWJSZ-VKROHFNGSA-N	C[C@@H]1CC[C@@]2([C@@H](C)[C@H]3[C@H](C[C@H]4[C@@H]5CC=C6C[C@H](CC[C@]6(C)[C@H]5CC[C@@]43C)O)O2)NC1	134510	203261	49141.7	59467.6	59553.3	52332.4	109479	98171.5	140899	107284	104186	168255	118879	122476	117721
POS_17276	[M+H]+	Solasodine base + O-Hex-Hex-Hex-Pen	1.98848	58.2068	0.186005	1032.54	7.668		Lipids and lipid-like molecules	Steroids and steroid derivatives	Steroidal glycosides	C50H81NO21	BYMOGFTUZUEFHY-UHFFFAOYSA-N	CC1CCC2(C(C)C3C(CC4C5CC=C6CC(CCC6(C)C5CCC43C)OC7C(C(C(C(CO)O7)OC8C(C(C(C(CO)O8)O)OC9C(C(C(CO9)O)O)O)OC%10C(C(C(C(CO)O%10)O)O)O)O)O)O2)NC1	1.6509e+06	3.79038e+06	24730.3	20249.9	6535.21	3590.22	6323.92	12875.4	25780.9	9028.76	20548	19871.6	614663	603753	614671
POS_7596	[M+H]+	Solvent green 3	0.179114	0.837183	0.421298	419.185	5.147		Benzenoids	Anthracenes	Anthraquinones	C28H22N2O2	TVRGPOFMYCMNRB-UHFFFAOYSA-N	CC1=CC=C(C=C1)NC2=CC=C(C3=C2C(=O)C4=C(C=CC=C4)C3=O)NC5=CC=C(C)C=C5	8990.97	15227.7	7249.39	7822.53	16749.9	24042.8	11956.3	19806.2	16149.7	18770.8	18240.4	10734.5	17133.1	16779.8	16779.6
POS_2661	[M+H]+	Sophoridine	0.535086	1.27568	0.00495	249.194	6.216					C15H24N2O	ZSBXGIUJOOQZMP-BHPKHCPMSA-N	C1C[C@@H]2[C@H]3CCCN4[C@H]3[C@H](CCC4)CN2C(=O)C1	74274.1	76435.7	87827.4	89642.4	77425.2	102035	73927.9	64752.2	66156.4	72336	65260.5	55502.7	83805.4	76420.8	76294.7
POS_16916	[M+H]+	Soyasaponin Ba	0.320933	1.85958	0.068717	959.514	10.594		Lipids and lipid-like molecules	Prenol lipids	Terpene glycosides	C48H78O19	WFRQIKSNAYYUJZ-UHFFFAOYNA-N	O=C(O)C1OC(OC2CCC3(C)C(CCC4(C)C3CC=C5C6CC(C)(C)CC(O)C6(C)CCC54C)C2(C)CO)C(OC7OC(CO)C(O)C(O)C7OC8OC(CO)C(O)C(O)C8O)C(O)C1O	18280.9	19358.4	6562.17	23729.5	14596.5	40179.9	9078.38	10516.2	12201.6	13168.5	9800.47	11221.4	18463.5	18649.9	18650
POS_9073	[M+H]+	Speciosine	0.21999	1.94669	0.261836	478.223	3.401		Hydrocarbon derivatives	Tropones		C28H31NO6	SOFSXTKPGSIDCI-UHFFFAOYNA-N	O=C1C=C2C(=CC=C1OC)C3=C(OC)C(OC)=C(OC)C=C3CCC2N(C)CC=4C=CC=CC4O	3755.25	68205	626.318	22793.7	41970.7	17259.8	12370.4	7563.62	12552	19219.1	13706.2	14011	9921.75	9788.54	9890.3
POS_4162	[M+H]+	Sphingosine	0.200105	1.05858	0.351352	300.286	10.338		Organic nitrogen compounds	Organonitrogen compounds	Amines	C18H37NO2	WWUZIQQURGPMPG-KRWOKUGFSA-N	CCCCCCCCCCCCC/C=C/[C@H]([C@H](CO)N)O	18197.7	17979	20729.3	19344.6	18320.8	16703	16611.7	17116.1	18974.9	19372.3	19281.3	13759.9	16444.3	14772.4	14921
POS_6771	[M+K]+	Spiro[11-oxatricyclo[4.4.1.01,6]undeca-3,8-diene-10,3'-2,4-dioxatricyclo[7.3.1.05,13]trideca-1(12),5,7,9(13),10-pentaene]-2,5,7-triol	0.140997	0.822146	0.11399	391.046	0.578		Benzenoids	Naphthalenes		C20H16O6	SNMGCHVOXFNCCF-UHFFFAOYSA-N	C1=CC2=C3C(=C1)C=CC=C3OC4(C=CC(C56C(C=CC(C45O6)O)O)O)O2	21522.2	17962.6	19365.7	23417.7	26447.2	21234.4	27590.6	24436.5	26311.8	20667.8	21886.4	37168.6	25328	25461.6	25461.6
POS_4119	[M+H]+	Spiroxamine	0.454	1.83956	0.000249145	298.279	8.226		Organic oxygen compounds	Organooxygen compounds	Ethers	C18H35NO2	PUYXTUJWRLOUCW-UHFFFAOYSA-N	CCCN(CC)CC1COC2(CCC(CC2)C(C)(C)C)O1	30166.2	43957.5	47977.2	33932.8	40658.8	51567.9	22613.2	21203.7	20297.3	25004.8	22535.4	23302.3	27871.6	26886.1	26878
POS_16652	[M+Na]+	Stachybocin C	0.184686	0.536501	0.0692846	921.479	10.656		Organoheterocyclic compounds	Isoindoles and derivatives	Isoindolines	C52H70N2O11	GBUQOBUNFQDAQG-CRDDFVEESA-N	C[C@@H]1CCC2C(C)(C)[C@@H](CC[C@]2(C)[C@]31CC4=C(C5=C(C=C4O)C(=O)N(C5)[C@@H](CCCCN6CC7=C(C=C(C8=C7O[C@]9(C8)[C@H](C)CCC%10C(C)(C)[C@@H]([C@@H](C[C@@]%109C)O)O)O)C6=O)C(=O)O)O3)O	6538.1	13746.9	4414.83	5099.5	24372	20034.2	35124.5	13714.3	25459.6	18353.6	12542.4	33119.4	14991.7	14994.3	14686.3
POS_7379	[M+H]+	STIGMASTA-4,22-DIEN-3-ONE	0.118796	0.856003	0.537285	411.359	13.442					C29H46O	MKGZDUKUQPPHFM-LPJPOILFSA-N	O=C1C=C2CCC3C(CCC4(C)C(CCC34)C(C=CC(CC)C(C)C)C)C2(C)CC1	68247.5	57889.3	110693	177253	49221.8	66389	75911.6	77342.4	83108.8	107294	149140	126002	109480	111721	109482
POS_5142	[M+H]+	Strychnine	0.18946	1.61165	0.406143	335.179	7.551		Alkaloids and derivatives	Strychnos alkaloids		C21H22N2O2	QMGVPVSNSZLJIA-FVWCLLPLSA-N	C1=CC2=C(C=C1)N3C(=O)C[C@H]4[C@@H]5[C@H]6C[C@H]7[C@]2(CCN7CC6=CCO4)[C@H]53	7906.64	5415.35	4940.07	2740.31	32302.9	9799.63	4143.52	5341.75	6525.27	4465.1	7241.35	11438.5	7624.68	7250.96	7251.86
POS_1332	[M+H]+	Syringaldehyde	0.224099	3.9569	0.364811	183.065	3.952		Benzenoids	Phenols	Methoxyphenols	C9H10O4	KCDXJAYRVLXPFO-UHFFFAOYSA-N	COC1=CC(=CC(=C1O)OC)C=O	3865.01	1068.9	1004.81	2827.86	52232.3	2612.16	1360.7	2360.71	3554.8	3170.06	2284.22	3345.48	3054.12	3628.2	3017.01
POS_6890	[M+Na]+	Syringin	0.683796	0.307961	0.0043294	395.132	3.241		Organic oxygen compounds	Organooxygen compounds	Carbohydrates and carbohydrate conjugates		QJVXKWHHAMZTBY-GCPOEHJPSA-N	COC1=CC(=CC(=C1O[C@H]2[C@@H]([C@H]([C@@H]([C@H](O2)CO)O)O)O)OC)/C=C/CO	21121.5	28541	31988.7	21666.9	109532	85235.6	102101	113307	123692	273831	186729	168275	103537	101603	101518
POS_7816	[M+H]+	Taraxasterol	1.27753	1.32369	0.623504	427.391	12.284		Lipids and lipid-like molecules	Prenol lipids	Triterpenoids		XWMMEBCFHUKHEX-ZJJHUPNDSA-N	C[C@H]1[C@@H]2[C@H]3CC[C@@H]4[C@]5(CC[C@@H](C([C@@H]5CC[C@]4([C@@]3(CC[C@]2(CCC1=C)C)C)C)(C)C)O)C	172038	65015.1	338224	640919	962497	453884	1.02532e+06	91618.7	85579.5	103909	59564.7	622824	384187	384196	377813
POS_9945	[M+H]+	Telmisartan	0.269514	0.287099	0.000456641	515.241	8.126	C07710	Benzenoids	Benzene and substituted derivatives	Biphenyls and derivatives	C33H30N4O2	RMMXLENWKUUMAY-UHFFFAOYSA-N	CCCC1=NC2=C(C=C(C=C2C)C3=NC4=C(C=CC=C4)N3C)N1CC5=CC=C(C=C5)C6=C(C=CC=C6)C(=O)O	2593.85	10445	2316.59	3063.3	6322.9	13626	15012.8	25468.7	32428.3	20647.5	19950.9	20130.7	13900	13336.2	14218
POS_6306	[M+H]+	Tetradecanoylcarnitine	0.656913	2.69367	0.00168673	372.309	10.916		Lipids and lipid-like molecules	Fatty Acyls	Fatty acid esters	C21H41NO4	PSHXNVGSVNEJBD-LJQANCHMSA-N		85247.1	29140.7	63922	99002.7	98450.9	76905.4	31393.2	28553.5	22245.8	23847.6	21104.4	40904.7	54459.3	52577.2	54449.9
POS_2080	[M+H]+	Tetraglyme	0.12285	1.14103	0.546124	223.153	3.652		Organic oxygen compounds	Organooxygen compounds	Ethers	C10H22O5	ZUHZGEOKBKGPSW-UHFFFAOYSA-N	COCCOCCOCCOCCOC	8869.52	7694.33	7059.89	2735.41	7976.04	8172.86	7559.42	999.329	7098.02	7138.84	6286.14	8172.43	62474	64895.1	59012.5
POS_9211	[M+Na]+	Thalictricoside	0.0835079	0.710781	0.0315883	484.137	1.199		Organic oxygen compounds	Organooxygen compounds	Carbohydrates and carbohydrate conjugates	C19H27NO12	ZHVLPKFAODFQST-BMVMOQKNSA-N	O=N(=O)CCC1=CC=C(OC2OC(COC3OCC(O)C(O)C3O)C(O)C(O)C2O)C=C1	5928.12	6391.71	6449.72	5156.15	9313.12	8164.46	6437.03	10727.6	8789.89	8405.24	11006.1	12884.5	9068.69	10038.3	9349.61
POS_3086	[M]+	Thiamine	0.368007	0.890755	0.500293	265.108	7.186	C00378	Organoheterocyclic compounds	Diazines	Pyrimidines and pyrimidine derivatives	[C12H17N4OS]+	JZRWCGZRTZMZEH-UHFFFAOYSA-N		134684	87747	86808.3	85802.6	86545.6	119129	68590.9	155734	100965	114950	155774	78376.1	121287	122524	121686
POS_4954	[M+H]+	Tiapride	0.12705	0.679794	0.231256	329.151	2.273		Benzenoids	Benzene and substituted derivatives	Benzenesulfonyl compounds	C15H24N2O4S	JTVPZMFULRWINT-UHFFFAOYSA-N	CCN(CC)CCN=C(C1=CC(=CC=C1OC)S(=O)(=O)C)O	3717.05	11754.5	2927.98	746.319	10794.2	13619	11088.8	6178.17	13712.6	9351.74	7700.92	16044.7	11130.3	10074.7	11140.3
POS_7536	[M+H]+	Tomatidine	1.82964	0.392603	0.187204	416.35	6.464		Lipids and lipid-like molecules	Steroids and steroid derivatives	Steroidal alkaloids	C27H45NO2	XYNPYHXGMWJBLV-VXPJTDKGSA-N	C[C@H]1CC[C@]2([C@@H](C)[C@H]3[C@H](C[C@H]4[C@@H]5CC[C@H]6C[C@H](CC[C@]6(C)[C@H]5CC[C@@]43C)O)O2)NC1	136073	2.78665e+06	68894.8	38311.6	97216.9	117384	207855	1.43067e+06	2.8916e+06	629984	1.80928e+06	1.29475e+06	1.04251e+06	1.04252e+06	1.03221e+06
POS_17289	[M+H]+	Tomatine	1.21455	0.404719	0.219343	1034.55	6.464		Lipids and lipid-like molecules	Steroids and steroid derivatives	Steroidal glycosides	C50H83NO21	REJLGAUYTKNVJM-SGXCCWNXSA-N	C[C@H]1CC[C@]2([C@H]([C@H]3[C@@H](O2)C[C@@H]4[C@@]3(CC[C@H]5[C@H]4CC[C@@H]6[C@@]5(CC[C@@H](C6)O[C@H]7[C@@H]([C@H]([C@H]([C@H](O7)CO)O[C@H]8[C@@H]([C@H]([C@@H]([C@H](O8)CO)O)O[C@H]9[C@@H]([C@H]([C@@H](CO9)O)O)O)O[C@H]2[C@@H]([C@H]([C@@H]([C@H](O2)CO)O)O)O)O)O)C)C)C)NC1	61979.2	1.36951e+06	26126.7	14549.7	25598.9	31752.7	71106.2	720576	1.26628e+06	235875	912663	572713	487223	485082	485083
POS_4202	[M+H]+	Trachelanthine	0.106998	1.12672	0.632869	302.196	2.283		Organoheterocyclic compounds	Pyrrolizidines		C15H27NO5	DLNWZIVYKQXLTN-CGYUPCHJSA-N	O=C(OCC1CCN2(=O)CCCC12)C(O)(C(O)C)C(C)C	5558.63	2995.83	2503.13	5436.64	9446.51	5526.27	2788.08	6473.76	3688.21	4555.05	3762.91	6659.96	4880.64	4732.41	4868.55
POS_3076	[M+H]+	Tramadol	0.11016	1.01896	0.822694	264.195	9.614	C07153	Benzenoids	Phenol ethers	Anisoles	C16H25NO2	TVYLLZQTGLZFBW-ZBFHGGJFSA-N	CN(C)C[C@H]1CCCC[C@@]1(C2=CC=CC(=C2)OC)O	5055.12	5217.56	6155.46	6017.36	6004.64	6848.89	6340.2	4290.48	6929.44	5910.2	5004.37	6167.65	6095.81	5752.55	5735.52
POS_1400	[M+H]+	Tributylamine	0.227478	1.20937	0.0281712	186.219	8.613		Organic nitrogen compounds	Organonitrogen compounds	Amines	C12H27N	IMFACGCPASFAPR-UHFFFAOYSA-N	CCCCN(CCCC)CCCC	16567.6	12471.5	18517.4	16600.7	17558.9	18991.1	12647.4	14681.1	16222.9	12786.4	14512.5	12422	16928.5	15539.2	16929.2
POS_8232	[M+Na]+	Trichoverrol A	0.368075	1.18198	0.398887	443.203	9.8		Lipids and lipid-like molecules	Prenol lipids	Sesquiterpenoids	C23H32O7	QFKRKMXPKBHGGO-OYWHZMLYSA-N	CC1=C[C@@H]2[C@@](CC1)(CO)[C@@]3(C)[C@@H](C[C@H]([C@]43CO4)O2)OC(=O)/C=C\C=C\[C@@H]([C@H](C)O)O	37359.1	33417.9	32712.1	36387.4	52910	62544.2	63009.6	28393.7	34237.5	30578.9	27462.1	32337.9	48643.6	46972.3	46809.2
POS_8833	[M+Na]+	Trifolirhizin	0.0909956	0.326667	0.00766478	469.11	5.368		Phenylpropanoids and polyketides	Isoflavonoids	Furanoisoflavonoids		VGSYCWGXBYZLLE-QEEQPWONSA-N	C1[C@@H]2[C@H](C3=C(O1)C=C(C=C3)O[C@H]4[C@@H]([C@H]([C@@H]([C@H](O4)CO)O)O)O)OC5=CC6=C(C=C25)OCO6	196.943	1519.87	333.513	0	2872.05	852.715	1984.95	3752.08	3259.31	3893.53	1495.28	3293.7	2104	2125.22	2081.51
POS_652	[M+H]+	Trigonelline HCl	1.43227	1.02409	0.874017	138.054	0.678					C7H7NO2.HCl	TZSYLWAXZMNUJB-UHFFFAOYSA-N	C[N+]1=CC=CC(=C1)C(=O)O.[Cl-]	1.61161e+06	1.3434e+06	1.3114e+06	1.11265e+06	2.01705e+06	1.00394e+06	1.58933e+06	1.11528e+06	1.84006e+06	902209	1.36193e+06	1.39366e+06	1.53058e+06	1.52927e+06	1.51802e+06
POS_3140	[M+H]+	Triisobutyl phosphate	0.136696	1.051	0.841201	267.171	9.087		Organic acids and derivatives	Organic phosphoric acids and derivatives	Phosphate esters	C12H27O4P	HRKAMJBPFPHCSD-UHFFFAOYSA-N	CC(C)COP(=O)(OCC(C)C)OCC(C)C	7155.69	6805.03	8915.12	10728	13370.1	10055.1	7885.96	7227.32	6087.22	7928.73	6178.74	18953.6	15247.2	15252.8	14746.7
POS_4894	[M+H]+	Triphenyl phosphate	0.253297	1.11399	0.123712	327.077	8.527	C06017	Organic acids and derivatives	Organic phosphoric acids and derivatives	Phosphate esters	C18H15O4P	XZZNDPSIHUTMOC-UHFFFAOYSA-N	C1=CC=C(C=C1)OP(=O)(OC2=CC=CC=C2)OC3=CC=CC=C3	23557.5	21911.7	26697.6	22547.1	22134.1	28883.5	20707.4	18994.8	24032.8	24863.1	21578.1	20642.7	26035.9	23005.8	24529
POS_7836	[M+H]+	Tris(1,3-dichloro-2-propyl)phosphate	0.497803	1.11929	0.144334	428.889	8.414		Organic acids and derivatives	Organic phosphoric acids and derivatives	Phosphate esters	C9H15Cl6O4P	ASLWPAWFJZFCKF-UHFFFAOYSA-N	C(C(CCl)OP(=O)(OC(CCl)CCl)OC(CCl)CCl)Cl	77463.2	80261.8	82287.4	83391	84759.8	114809	81649.6	73580.7	81696.5	79319.9	78784.6	72202.7	96923.6	88432.5	88432.5
POS_4891	[M+H]+	Tris(1-chloro-2-propyl)phosphate	0.532439	1.12987	0.200972	327.004	7.326		Organic acids and derivatives	Organic phosphoric acids and derivatives	Phosphate esters	C9H18Cl3O4P	KVMPUXDNESXNOH-UHFFFAOYSA-N	CC(CCl)OP(=O)(OC(C)CCl)OC(C)CCl	83470.9	83631.4	102875	118589	118452	124910	105535	85854.4	87268.9	110111	83447.2	87076.9	109976	105412	105101
POS_7011	[M+H]+	Tris(2-butoxyethyl) phosphate	0.447555	0.994752	0.897529	399.25	9.405		Organic acids and derivatives	Organic phosphoric acids and derivatives	Phosphate esters	C18H39O7P	WTLBZVNBAKMVDP-UHFFFAOYSA-N	CCCCOCCOP(=O)(OCCOCCCC)OCCOCCCC	105560	93355.7	109842	96838.1	111621	103512	108264	107019	107684	106852	104506	89678	108806	107175	107143
POS_969	[M+H]+	Tryptamine	0.922097	1.43883	0.0303024	161.106	3.141	C00398	Organoheterocyclic compounds	Indoles and derivatives	Tryptamines and derivatives	C10H12N2	APJYDQYYACXCRM-UHFFFAOYSA-N	NCCC1=CNC=2C=CC=CC21	261753	295048	277569	160089	187926	196930	143047	162234	137418	222558	184567	108809	213785	203303	203343
POS_379	[M+H]+	Tyramine	0.220467	0.90263	0.341642	121.064	2.277	C00483	Benzenoids	Benzene and substituted derivatives	Phenethylamines	C8H11NO	DZGWFCGJZKJUFP-UHFFFAOYSA-N	OC1=CC=C(C=C1)CCN	22945.8	26743.5	19700.4	16907.2	29152.9	34452.5	26789.6	27334.6	27874.2	25459	29305.2	29310.2	26572.6	26573	26493.9
POS_271	[M+H]+	Uracil	0.245457	0.683884	0.0433062	113.034	0.816	C00106	Organoheterocyclic compounds	Diazines	Pyrimidines and pyrimidine derivatives	C4H4N2O2	ISAKRJDGNUQOIC-UHFFFAOYSA-N	OC1=NC=CC(O)=N1	27828.5	22459.8	19888.8	27149.2	44529.1	54541.8	57984.6	45216.3	48150.2	51688.2	50794.1	33345.9	41958.1	41959.4	41705
POS_4835	[M+H]+	Uridine-5'-monophosphate	0.316711	1.12919	0.497761	325.045	0.681	C00105	Nucleosides, nucleotides, and analogues	Pyrimidine nucleotides	Pyrimidine ribonucleotides	C9H13N2O9P	DJJCXFVJDGTHFX-XVFCMESISA-N	O=C1N=C(O)C=CN1C2OC(COP(=O)(O)O)C(O)C2O	16847.6	26228.4	28642.8	33350.1	50163.6	46955.5	33322.9	23098.1	27223.6	33613.6	28946.9	32850.9	32868.2	31804.3	31790.1
POS_331	[M+H]+	Valine	0.605164	1.1944	0.32595	118.085	0.716					C5H11NO2	KZSNJWFQEVHDMF-UHFFFAOYSA-N	CC(C)C(C(=O)O)N	209759	164367	90752.4	122413	106123	149874	87116	141025	138672	130488	142022	66712.3	134454	134469	132945
POS_9759	[M+Na]+	Verrucarin J	0.287946	1.50197	0.189932	507.205	4.028		Lipids and lipid-like molecules	Prenol lipids	Sesquiterpenoids	C27H32O8	GXCGYHWSYNQVHU-UGAPSZEOSA-N	CC1=C[C@@H]2[C@@]3(CC1)COC(=O)/C=C(\C)/CCOC(=O)/C=C/C=C/C(=O)O[C@@H]4C[C@H]([C@@]5(CO5)[C@]43C)O2	17529.8	17298.9	8226.69	15120	39970	31413.7	10375.5	12959.8	15116.3	13036.4	11825.6	22946	19310.6	19628.1	19206.2
POS_4367	[M+H]+	Vincanidine	0.459361	1.05532	0.927772	309.152	3.636		Alkaloids and derivatives	Strychnos alkaloids		C19H20N2O2	JDOFCMASVRMYJU-JYTRXFNOSA-N	O=CC1=C2NC=3C(O)=CC=CC3C24CCN5CC(=CC)C1CC54	27084.8	20461.5	2833.51	3007.52	28369.4	118817	20225.5	37377.8	30578.9	46056	48813.5	7007.76	32620.8	31748.1	31791.7
POS_8574	[M+H]+	Vindoline	0.238053	0.842884	0.162637	457.232	10.179					C25H32N2O6	CXBGOBGJHGGWIE-LAVVCGCLSA-N	CC[C@]12C=CCN3[C@H]1[C@@]4(CC3)[C@@H]([C@@]([C@H]2OC(=O)C)(C(=O)OC)O)N(C5=C4C=CC(=C5)OC)C	33193.6	33609.1	32708.5	40084.2	34837.9	52160.9	58140.2	36643.7	38979.4	52400.6	39187.6	43480.3	43921.7	41831.3	43928.6
POS_5710	[M+H]+	Vinpocetine	0.584618	0.942044	0.767318	351.211	7.743		Alkaloids and derivatives	Eburnan-type alkaloids		C22H26N2O2	DDNCQMVWWZOMLN-UHFFFAOYSA-N	CCC12CCCN3CCC4=C(C13)N(C5=C4C=CC=C5)C(=C2)C(=O)OCC	66207.5	115122	94701.4	86649.1	164676	215103	156471	101548	106676	147272	156904	119265	61533	59735.6	59715.3
POS_12257	[M+H]+	Vitamin P	0.432358	0.206449	0.00201934	611.153	4.278		Phenylpropanoids and polyketides	Flavonoids	Flavonoid glycosides	C27H30O16	IKGXIBQEEMLURG-UHFFFAOYSA-N	CC1C(C(C(C(OCC2C(C(C(C(O2)OC3=C(C4=CC(=C(C=C4)O)O)OC5=C(C(=CC(=C5)O)O)C3=O)O)O)O)O1)O)O)O	815.315	15263	1178.95	1081.14	20200.9	14547.7	26629.3	30352.6	66204.8	51612.9	23946.4	58397.7	29134.9	28172.7	28102.3
POS_6458	[M+Na]+	xi-3-Hydroxy-5-phenylpentanoic acid O-beta-D-Glucopyranoside	1.08734	395.584	0.340915	379.135	5.473		Lipids and lipid-like molecules	Fatty Acyls	Fatty acyl glycosides	C17H24O8	HRYIDVZLDQBLFF-UHFFFAOYSA-N	C1=CC=C(C=C1)CCC(CC(=O)O)OC2C(C(C(C(CO)O2)O)O)O	392.366	481.362	840.871	290.032	1.19336e+06	467.838	1034.49	238.71	203.778	525.41	562.438	458.115	712.015	614.265	608.529
POS_5381	[M+H]+	Yohimbic Acid	0.238947	1.25176	0.369896	341.191	6.572		Alkaloids and derivatives	Corynanthean-type alkaloids		C20H24N2O3	AADVZSXPNRLYLV-UHFFFAOYNA-N	O=C(O)C1C(O)CCC2CN3CCC=4C=5C=CC=CC5NC4C3CC12	19461.2	26319.1	21343.6	10720.1	38986.6	21251.6	15685.1	11581.2	15873.5	14352.8	19758.1	33059.4	21422	21057.2	21293
POS_1338			0.773025	0.254604	1.97535e-05	184.059	1.406								62159.2	46252.5	29116.8	41039.9	39732.1	481.993	171971	124527	145604	166585	152802	97816.7	102339	100838	102063
POS_1531			0.389445	0.256473	9.58152e-05	195.064	3.344								4753.86	17120.1	7510.87	4668.4	9401.11	18677.4	32588.6	36152.3	48461.6	54195	43238.5	27618.6	26887.7	25362.2	26888.1
POS_4104			0.986191	2.57114	0.000165551	298.097	3.561								200913	123671	122106	206623	221749	158473	73960.8	69266.8	69893.6	59963.5	72510.3	56380.8	131144	132284	131144
POS_3273			0.466048	0.21703	0.000341586	273.076	5.055								0	12592.1	150.89	91.4308	24533.6	35801.5	40578.4	50274.2	64307.9	73815.1	43043.9	65121.4	34128.4	33754.5	33907
POS_3275			4.63592	0.0979204	0.000372417	273.076	5.815								13578.7	1.3628e+06	108398	56149.9	513789	177970	3.19216e+06	3.09209e+06	6.72497e+06	3.75572e+06	2.388e+06	3.64809e+06	2.21618e+06	2.21918e+06	2.1976e+06
POS_4107			0.169408	0.632769	0.00126025	298.115	1.638								34314.6	31541.5	19706.8	31162.8	26765.6	29760.5	50880.2	38795.9	47588.6	51655.5	51437.9	33441.3	37563	40524.5	37544
POS_891			1.31062	1.36537	0.00165109	156.075	0.649								545243	483752	411932	524577	370543	464948	360760	364680	341630	320863	364639	298880	429824	415959	424510
POS_808			0.989838	1.73359	0.00613847	150.058	0.812								212225	114308	183379	192344	217015	297656	135623	112239	110621	128810	115503	99175.6	162672	160716	160687
POS_12318			1.48658	0.445806	0.00653399	613.48	14.061								802377	749674	382685	439824	98228.4	367611	886124	1.03359e+06	867234	1.47921e+06	666678	1.43855e+06	910517	912295	849015
POS_12712			4.49429	0.241706	0.00831314	633.143	4.629								159435	1.4767e+06	88168.4	43788.5	3.6679e+06	2.7568e+06	2.41374e+06	4.09933e+06	8.01247e+06	5.69508e+06	3.84906e+06	9.82606e+06	4.01772e+06	3.99049e+06	3.99032e+06
POS_12085			0.22466	0.245928	0.00911432	603.165	4.818								0	1999.8	0	0	10398.7	10117.4	7577.99	13519.5	25634	11631.6	10862	22330	9731.15	9732.91	9124.39
POS_10129			0.910344	2.28746	0.00946455	522.353	10.773								172841	101317	96954.1	96723.5	239162	206440	90073.4	89181.1	58401.7	65447.1	44583.3	51636.1	111963	96535.6	111835
POS_4424			0.129488	0.593119	0.0111921	311.072	1.961								8921.75	9268.98	6531.85	6336.08	6288.59	286.571	11480.9	9325.54	10340.7	12062.5	10720.5	9520.54	10156	10517.1	9997
POS_1226			0.28742	0.482598	0.0217644	177.039	0.683								20843.8	19306.4	28067.7	19522	42359.6	28259.4	52726.1	45851.5	68850.8	31734.6	33918	95057.6	39474.6	39478.4	38633.5
POS_7940			3.98226	0.506684	0.0260112	431.387	13.264								8.06799e+06	7.37984e+06	3.52547e+06	4.76272e+06	2.1926e+06	1.57995e+06	4.88812e+06	9.59062e+06	1.02276e+07	6.47523e+06	8.93985e+06	1.417e+07	8.25731e+06	8.25735e+06	8.28813e+06
POS_4210			0.262846	0.381114	0.0291215	303.047	5.421								238.518	11645.6	663.694	446.546	17593.2	35292.5	30709	22709.3	29861.2	47100.3	23853.9	18628	21859.4	22679.9	21854.9
POS_15028			0.225265	0.440353	0.030221	773.436	11.073								11705.7	15785.9	7611.77	2236.36	9083.96	34010.6	40745.1	30802.4	37065.2	15829.1	15136.3	43080.4	27140	24693.2	24714.3
POS_1205			2.07359	1.49158	0.0318554	175.118	0.662								901696	1.69311e+06	1.03593e+06	1.8835e+06	1.24554e+06	1.05289e+06	838779	1.01689e+06	991446	844541	923500	622691	1.26893e+06	1.26902e+06	1.18487e+06
POS_1318			0.52306	1.9181	0.0347477	182.079	1.003								83342.2	82008.1	33502.8	33353.5	35617.8	77619.5	24650.7	35819.5	40220.2	31660	35399.2	12347.1	45745	45801.2	43730.5
POS_2106			0.21059	0.54825	0.038724	225.077	2.885								6058.18	7807.27	10155.5	6859	21800.5	29858.6	18250.7	21284	27680.9	35825.8	26535.7	20972.7	20058.6	19600.3	19599.9
POS_2533			0.399864	0.708779	0.038888	244.091	0.698								70621.8	69459.9	66445.9	74650.6	124026	136623	148572	101780	120197	129703	107684	156516	115597	113401	113379
POS_8015			0.279418	0.422782	0.0471854	435.124	4.711								84.7897	28866.2	37.2615	38.8635	14550.3	40634.2	20311.8	24276.7	33657.4	50502.3	28709.2	41727.2	25279.8	24884.9	25279.1
POS_12258			0.735449	0.371918	0.0503634	611.161	4.63								21157.1	74749.8	18293.7	11751.6	244647	130300	106788	130954	307994	228401	141748	430916	161482	161534	159403
POS_10077			1.76092	1.41852	0.0515299	520.337	10.507								628031	674876	895279	980711	639133	1.09821e+06	346105	843649	596625	648116	620394	410864	731217	731253	722672
POS_5834			1.44287	1.30912	0.060673	355.172	4.72								564651	749367	891585	638626	390723	668600	516101	503102	545530	555645	442567	418874	635625	632803	626461
POS_773			1.7664	1.29139	0.0775231	148.06	0.615								1.26724e+06	1.02957e+06	743613	924301	659645	1.13882e+06	935203	721635	644650	837849	774435	549002	900136	872061	873704
POS_8899			0.260009	0.432733	0.0783911	471.22	6.604								4760.09	6681.67	27068.5	80.4949	28788.5	37506.7	12740.6	32657.6	71795.7	57068.6	53144	14974.2	29371.2	27735.9	27744
POS_16624			0.0761468	0.566051	0.0939158	918.495	5.458								3245.76	7933.64	1969.55	2460.38	3143.48	2492.05	7470.64	2695.13	5183.33	9492.02	3656.65	9033.94	5469.31	5408.89	5407.61
POS_631			0.77218	1.26258	0.143838	136.059	2.12								287333	173321	247929	254417	183299	129424	168600	161132	180679	116866	164294	218839	193821	196080	196076
POS_7286			0.325615	1.86177	0.144354	409.232	9.322								20449.2	29860	20431	7455.95	51469.6	29067.6	17795.2	6117.21	11994	5075.01	7581.64	36696.4	22125.4	21765.7	21759.2
POS_545			2.75309	1.38943	0.169269	130.049	0.654								4.27332e+06	2.83343e+06	1.57772e+06	2.5309e+06	1.22144e+06	2.35226e+06	1.98947e+06	1.86604e+06	1.65495e+06	2.01976e+06	2.07784e+06	1.03593e+06	2.18684e+06	2.17965e+06	2.17783e+06
POS_3772			0.141244	0.535484	0.170058	287.055	5.035								191.207	14286.1	242.138	85.8386	9220.58	13243.9	6030.73	6589.81	12590.8	18594.4	7607.83	18186.6	9064.98	8886.22	9065.35
POS_9500			1.21739	0.797124	0.185989	496.338	10.791								1.32233e+06	1.19057e+06	1.03895e+06	1.14769e+06	1.13389e+06	1.62911e+06	1.00464e+06	2.12564e+06	1.58836e+06	2.14835e+06	1.46999e+06	1.02486e+06	1.5368e+06	1.57495e+06	1.53683e+06
POS_1050			0.228002	1.26113	0.191364	166.084	2.874								15136.7	15777.6	10772.4	10135.5	23203.1	21540.2	15188.1	10718.7	12106.9	15807.5	12078	10671.5	15334.3	15086	15081.2
POS_1019			0.290656	2.17992	0.205714	165.053	2.327								16774.1	67506.9	15401.1	2114.17	13920.9	26654.7	18225.1	7794.1	6311.1	10845.1	8730.85	13404.4	18391.3	17828	17827.9
POS_7462			0.780562	14.5857	0.207615	414.335	7.063								261736	620516	4678.99	3179.52	2302.92	3688.54	4214.97	10258.9	13756.3	9170.8	13351.5	10684.5	101903	102945	101903
POS_14503			0.555919	0.69937	0.226875	740.521	13.296								240262	399955	168699	191181	44634.2	46693.4	147619	332994	320696	234755	260954	263564	221319	218301	218259
POS_3461			0.717437	1.86384	0.236872	279.232	9.598								94160.8	103518	86455.7	38569.3	344537	121021	82686.4	30914.6	43046.2	43772.7	59247	163256	102405	102405	101594
POS_3887			0.552904	1.39214	0.286139	290.085	1.906								175565	96474.8	159031	178323	116826	32.4441	106136	75638.2	86206.9	51231	67141.5	135327	112760	110206	110176
POS_3271			0.261669	0.59081	0.333012	273.074	4.268								42.1819	5599.46	0	0	15053.3	42945.7	12308	15584.7	20759.1	19055	13591.9	26418.7	16014.1	16014.1	16369.6
POS_10023			0.201389	0.817907	0.345802	518.316	10.628								15255.1	11690.9	11385	10173.7	32458.8	29216.7	20196.1	24735.2	24347	20986.6	20025.9	24419.2	23935.7	23938.7	22911.3
POS_3848			0.059298	0.58907	0.371874	289.07	5.363								67.5616	11952.9	38.8168	0	5916.45	2737.32	5216.51	5528.27	12727.5	2088.94	1556.99	8044.1	4372.98	4374.13	4249.94
POS_4478			0.394435	1.15246	0.449137	312.128	2.426								39294.2	32691.4	31038.4	45021.7	41428.5	80064.8	39507.2	40089.7	44931.4	39841.8	37300.6	32211.6	42024.3	42163	42162.3
POS_2017			0.116545	0.850107	0.467506	220.116	1.86								16190.7	21882.2	22216.7	17789.4	12733.3	1272.33	17083.1	14056.1	15999.6	20504.9	25136.5	15541.2	17331.4	16863.5	17332.1
POS_11596			0.0851156	0.645278	0.4819	579.163	3.399								35.7953	583.124	35.4472	0	8426.96	3146.51	2196.65	1817.55	4707.07	2151.64	2227.75	5849.05	2360.58	2360.01	2523.52
POS_6060			0.330483	0.90883	0.497065	364.067	0.685								30492.9	51939.1	45242.1	44181.1	69842.1	73845.1	67174.9	49051.5	47681.6	63180.1	57550.5	62557.7	62307	62337	61254.2
POS_1293			0.265272	1.23458	0.599815	181.048	2.783								8468.97	8024.98	8543.91	4195.78	32743.9	33090.7	15938.7	9516.03	12540.4	15263.6	9607.38	14138.2	14295.2	13968.3	13959.9
POS_5608			0.167	0.876014	0.633069	348.067	1.675								5475.61	7863.77	4747.01	5271.42	15297	18228.8	10524.4	7804.57	12086.5	8829.5	8926.96	16762.6	12273.9	11362.9	12275.9
POS_5611			1.26139	1.11653	0.644397	348.07	0.813								181354	345221	362251	369234	545661	818398	516991	317427	289103	392579	389482	442879	420581	430154	420555
POS_3655			0.71872	0.93451	0.674008	284.096	1.521								168401	161718	141170	169537	189800	341549	222188	197246	216465	236190	217022	165209	200261	199777	198242
POS_5828			0.189342	0.889153	0.674595	355.097	2.617								12661.3	22455.2	10484.2	6145.44	17066	27900.7	15768.6	7940.72	18004.4	17004.7	17313.4	32737.7	20028.4	21613.2	20023.9
POS_4343			0.90182	0.973685	0.749056	308.088	0.69								491886	497359	411894	422025	565137	477875	512082	397089	465822	486026	453014	629605	487146	486957	482780
POS_6025			0.673755	1.15325	0.777699	362.141	2.939								20024.4	32509.7	39103.2	23538.1	225253	219154	116584	47704.4	62435.9	109440	51755.6	97302.4	88163.7	85773.8	85741.6
POS_1723			1.19419	1.02553	0.892783	205.098	2.388								497177	459198	255592	297494	531243	838342	458502	449638	544753	430047	481491	442935	492708	487736	487653
POS_6085			0.322784	0.971942	0.913339	365.103	0.665								70365.4	85340.7	57837.2	62439.9	154409	61261.1	67090.5	70286.3	74196.6	70013.5	65536.6	158722	82154.9	81178.4	81146.7
POS_749			0.142358	1.02137	0.956968	147.042	3.108								34903.9	88333.5	39052.2	3154.84	22220.5	25765.7	57098.5	15455.3	26487	41667.3	21493.5	46763.2	38341.1	36566.9	37875
