# Supplementary material for: Untargeted Metabolomics Unravel the Effect of SlPBB2 on Tomato Fruit Quality and Associated Plant Metabolism
Source: Metabolites. 2026 Jan 12;16(1):68. doi: 10.3390/metabo16010068 (PMC12844362; doi:10.3390/metabo16010068)
Supplement: Supplementary file 1 [file metabolites-16-00068-s001.zip › table S2b Significant differential metabolites in the negative ion mode.xlsx]

## Sheet: RNAi_vs_WT
ID	adduct	Name	VIP	Fold change	p-value	m/z	rt(min)	Note	KEGG	Superclass	Class	Subclass	Formula	INCHIKEY	SMILES	RNAi111	RNAi112	RNAi131	RNAi132	RNAi161	RNAi162	WT1	WT2	WT3	WT4	WT5	WT6	QC-1	QC-2	QC-3
NEG_2323	[M-H]-	Naringenin	11.4145	0.171693	7.87356e-05	271.062	5.82		C00509	Phenylpropanoids and polyketides	Flavonoids	Flavans	C15H12O5	FTVWIRXFELQLPI-ZDUSSCGKSA-N	C1[C@H](OC2=CC(=CC(=C2C1=O)O)O)C3=CC=C(C=C3)O	473216	2.53465e+07	3.49712e+06	1.89556e+06	8.60208e+06	4.7045e+06	3.75917e+07	4.07411e+07	6.2521e+07	4.33183e+07	3.30343e+07	4.20884e+07	3.02662e+07	3.02708e+07	3.05433e+07
NEG_5537	[M-H]-	7-Hydroxy-2-(4-hydroxyphenyl)-5-[(2S,3R,4S,5S,6R)-3,4,5-trihydroxy-6-(hydroxymethyl)oxan-2-yl]oxy-2,3-dihydrochromen-4-one	2.50582	0.0533795	9.71333e-05	433.113	4.893			Phenylpropanoids and polyketides	Flavonoids	Flavonoid glycosides	C21H22O10	MFQIWHVVFBCURA-LKBAIHPRSA-N	O=C1C=2C(OC3OC(CO)C(O)C(O)C3O)=CC(O)=CC2OC(C4=CC=C(O)C=C4)C1	90.8913	443855	12026.5	4721.19	53402.5	117653	1.5929e+06	1.60008e+06	1.95968e+06	3.34319e+06	1.35389e+06	1.98532e+06	1.05451e+06	1.05458e+06	1.08137e+06
NEG_5539	[M-H]-	Naringenin 7-O-glucoside (Prunin)	1.30016	0.177083	0.000327213	433.114	5.057			Phenylpropanoids and polyketides	Flavonoids	Flavonoid glycosides	C21H22O10	DLIKSSGEMUFQOK-SFTVRKLSSA-N	C1=C(C=CC(=C1)O)[C@@H]2CC(=O)C3=C(C=C(C=C3O)O[C@H]4[C@@H]([C@H]([C@@H]([C@@H](CO)O4)O)O)O)O2	464.871	53987.2	3460.02	2684.11	448582	382907	578492	753485	1.0096e+06	1.17245e+06	594050	929582	459463	459883	465133
NEG_9062	[M-H]-	Quercetin 3-O-hexoside-7-O-(deoxyhexoside-pentoside) (tentative)	4.04617	0.150625	0.00104613	741.187	4.28	Needs MS2 fragmentation verification		Phenylpropanoids and polyketides	Flavonoids	Flavonoid glycosides	C32H38O20	RLTNQOUWXZXZCS-UHFFFAOYSA-N	CC1C(C(C(C(OCC2C(C(C(C(O2)OC3=C(C4=CC(=C(C=C4)O)O)OC5=C(C(=CC(=C5)O)O)C3=O)OC6C(C(C(CO6)O)O)O)O)O)O1)O)O)O	5646.81	1.23695e+06	15096.8	13599.3	3.30893e+06	1.4647e+06	3.97633e+06	5.66553e+06	9.91889e+06	5.47217e+06	4.69636e+06	1.04029e+07	3.90506e+06	3.90611e+06	3.94951e+06
NEG_8315	[M-H]-	PA 34:3|PA 16:0_18:3	1.46006	0.648155	0.00294941	669.451	12.694						C37H67O8P	IBNMUXZRFLNINV-UHFFFAOYSA-N	O=C(OCC(OC(=O)CCCCCCCC=CCC=CCC=CCC)COP(=O)(O)O)CCCCCCCCCCCCCCC	961178	823429	664039	743844	468116	975515	895163	1.31142e+06	1.07246e+06	1.19005e+06	1.32834e+06	1.35535e+06	733815	851433	816148
NEG_214	[M-H]-	Maleic acid	1.89797	1.82177	0.00362168	115.004	0.648		C01384	Organic acids and derivatives	Carboxylic acids and derivatives	Dicarboxylic acids and derivatives	C4H4O4	VZCYOOQTPOCHFL-UPHRSURJSA-N	O=C(O)C=CC(=O)O	627475	821759	912725	653678	529646	405428	354776	369530	421968	298525	411407	312408	547729	526387	551921
NEG_386	[M-H]-	L-Malic acid	3.29441	2.31857	0.00425241	133.015	0.643		C00149	Organic acids and derivatives	Hydroxy acids and derivatives	Beta hydroxy acids and derivatives	C4H6O5	BJEPYKJPYRNKOW-REOHCLBHSA-N	C([C@@H](C(=O)O)O)C(=O)O	1.79087e+06	2.49102e+06	2.90679e+06	1.93483e+06	1.49188e+06	882020	880792	949593	813114	766419	891555	657371	1.34769e+06	1.25326e+06	1.34714e+06
NEG_8341	[M-H]-	PA 34:2|PA 16:0_18:2	2.37378	0.718794	0.00754713	671.465	12.968						C37H69O8P	YQMUIZXKIKXZHD-UHFFFAOYSA-N	O=C(OCC(OC(=O)CCCCCCCC=CCC=CCCCCC)COP(=O)(O)O)CCCCCCCCCCCCCCC	1.74747e+06	1.54178e+06	1.57526e+06	1.89552e+06	1.03891e+06	2.27871e+06	2.00515e+06	2.60587e+06	2.05026e+06	2.41542e+06	2.41422e+06	2.5293e+06	1.58557e+06	1.73664e+06	1.73512e+06
NEG_8593	[M-H]-	PA 36:5|PA 18:2_18:3	1.70649	0.720642	0.0186695	693.451	12.467						C39H67O8P	AQTVREATJUABJU-UHFFFAOYSA-N	O=C(OCC(OC(=O)CCCCCCCC=CCC=CCC=CCC)COP(=O)(O)O)CCCCCCCC=CCC=CCCCCC	1.01486e+06	1.02075e+06	857926	917317	487421	1.26436e+06	978859	1.40806e+06	1.16146e+06	1.3958e+06	1.44698e+06	1.32785e+06	907936	1.01254e+06	909545
NEG_3084	[M-H]-	9-Oxo-11-(3-pentyloxiran-2-YL)undec-10-enoic acid	3.25212	3.10298	0.0208555	309.206	8.604			Lipids and lipid-like molecules	Fatty Acyls	Fatty acids and conjugates	C18H30O4	RCMABBHQYMBYKV-UHFFFAOYSA-N	CCCCCC1C(C=CC(=O)CCCCCCCC(=O)O)O1	1.36013e+06	1.17316e+06	896729	992003	3.20602e+06	1.57219e+06	729365	253666	130833	269230	484233	1.09763e+06	890785	890908	913550
NEG_9784	[M-H]-	PI 34:2	1.07575	0.414637	0.0225837	833.518	12.783						C43H79O13P	BSNJSZUDOMPYIR-BCTRXSSUSA-N	CCCCC/C=C\C/C=C\CCCCCCCC(=O)OC(COC(=O)CCCCCCCCCCCCCCC)COP(=O)(O)OC1C(C(C(C(C1O)O)O)O)O	727514	939315	472831	502889	52481	620339	556716	2.20278e+06	1.47205e+06	1.48684e+06	1.6846e+06	592848	1.25099e+06	1.27084e+06	1.27041e+06
NEG_494	[M-H]-	(-)-Citramalic acid	1.08493	0.838738	0.028702	147.03	0.682						C5H8O5	XFTRTWQBIOMVPK-RXMQYKEDSA-N	C[C@@](CC(=O)O)(C(=O)O)O	330941	341920	286208	289113	314690	381230	410693	413715	380060	387069	430360	295992	355302	360557	360524
NEG_877	[M-H]-	D-Glucose	2.85569	0.81758	0.0324819	179.057	0.652		C00221	Organic oxygen compounds	Organooxygen compounds	Carbohydrates and carbohydrate conjugates	C6H12O6	WQZGKKKJIJFFOK-GASJEMHNSA-N	C([C@@H]1[C@H]([C@@H]([C@H](C(O)O1)O)O)O)O	2.10492e+06	2.27918e+06	2.08699e+06	2.18318e+06	3.02726e+06	2.43067e+06	2.50524e+06	2.78725e+06	2.83825e+06	2.66277e+06	2.8685e+06	3.59893e+06	2.58291e+06	2.67363e+06	2.63361e+06
NEG_7767	[M-H]-	Rutin	3.95053	0.374609	0.0381052	609.144	4.634		C05625	Phenylpropanoids and polyketides	Flavonoids	Flavonoid glycosides	C27H30O16	IKGXIBQEEMLURG-NVPNHPEKSA-N	O=C1C(OC2OC(COC3OC(C)C(O)C(O)C3O)C(O)C(O)C2O)=C(OC=4C=C(O)C=C(O)C14)C=5C=CC(O)=C(O)C5	351657	3.91166e+06	208612	99880.8	1.10023e+07	5.07304e+06	4.60333e+06	7.01815e+06	1.22151e+07	8.85573e+06	6.78186e+06	1.56424e+07	6.78312e+06	6.90292e+06	6.90142e+06
NEG_685	[M-H]-	Phenylalanine	2.52175	2.06982	0.0400396	164.072	1.801		C00079	Organic acids and derivatives	Carboxylic acids and derivatives	Amino acids, peptides, and analogues	C9H11NO2	COLNVLDHVKWLRT-QMMMGPOBSA-N	C1=CC=C(C=C1)C[C@@H](C(=O)O)N	1.46353e+06	1.20119e+06	616491	643800	2.11797e+06	790081	443341	786262	607190	490065	685719	288706	200701	208466	208987
NEG_72	[M-H]-	Pyruvic acid	1.16852	0.889927	0.0426137	87.0086	0.665		C00022	Organic acids and derivatives	Keto acids and derivatives	Alpha-keto acids and derivatives	C3H4O3	LCTONWCANYUPML-UHFFFAOYSA-N	CC(=O)C(=O)O	359807	372976	375270	301030	361462	345234	355871	433616	418121	346582	425135	398149	366648	373399	373171
NEG_102	[M-H]-	3-Aminoisobutyrate	1.37993	1.43768	0.0454862	102.057	0.634			Organic acids and derivatives	Carboxylic acids and derivatives	Amino acids, peptides, and analogues	C4H9NO2	QCHPKSFMDHPSNR-UHFFFAOYSA-N	CC(CN)C(=O)O	466570	349856	234960	328259	251800	423067	289829	249293	205048	266909	293094	124870	284255	289299	289260
NEG_349	[M-H]-	Leucine	2.11092	1.99548	0.0479778	130.087	1.133		C00123	Organic acids and derivatives	Carboxylic acids and derivatives	Amino acids, peptides, and analogues	C6H13NO2	ROHFNLRQFUQHCH-YFKPBYRVSA-N	O=C(O)C(N)CC(C)C	864595	681852	287685	509350	1.49512e+06	988775	320512	500212	481308	435937	477559	203633	572684	576805	576771
NEG_2743	[M-H]-	14-(3-Ethyloxiran-2-YL)tetradeca-9,12-dienoic acid	2.39	2.2875	0.0543914	293.212	9.556			Lipids and lipid-like molecules	Fatty Acyls	Fatty acids and conjugates	C18H30O3	HKSDVVJONLXYKL-UHFFFAOYSA-N	CCC1C(CC=CCC=CCCCCCCCC(=O)O)O1	717462	662007	616275	506789	1.92834e+06	889133	474058	235083	174255	281878	455225	705188	560419	560482	574573
NEG_488	[M-H]-	Glutamic acid	3.72776	1.41084	0.0622774	146.047	0.631		C00025	Organic acids and derivatives	Carboxylic acids and derivatives	Amino acids, peptides, and analogues	C5H9NO4	WHUUTDBJXJRKMK-VKHMYHEASA-N	C(CC(=O)O)[C@@H](C(=O)O)N	3.58761e+06	2.5978e+06	1.6581e+06	2.39221e+06	1.88271e+06	3.16914e+06	2.2296e+06	1.88624e+06	1.53057e+06	1.96864e+06	2.18449e+06	1.03624e+06	2.15299e+06	2.23845e+06	2.23848e+06
NEG_335	[M-H]-	L-Pyroglutamic acid	2.1031	1.53239	0.0914271	128.035	0.672		C01879	Organic acids and derivatives	Carboxylic acids and derivatives	Amino acids, peptides, and analogues	C5H7NO3	ODHCTXKNWHHXJC-VKHMYHEASA-N	O=C(O)C1N=C(O)CC1	1.22993e+06	770030	429861	714033	578334	1.31792e+06	574920	513957	394115	737016	663622	405418	696378	696383	700268
NEG_4680	[M-H]-	12:4+3O Fatty acyl hexoside	0.384687	2.51564	0.352519	387.165	3.535			Lipids and lipid-like molecules	Fatty Acyls	Fatty acyl glycosides	C18H28O9	JFDNMLUPLXZXGV-UHFFFAOYSA-N	C(=CCC1C(CCC1=O)CC(=O)O)CCOC2C(C(C(C(CO)O2)O)O)O	12138.3	47758	26327.7	14419.9	43722.9	295702	28960.8	23210.6	15702.2	58535.1	30684.3	17839.9	42394.9	42402.6	43276.1
NEG_6857	[M-H]-	1,3-Dicaffeoylquinic acid	0.32893	0.241699	0.159369	515.117	4.248						C25H24O12	YDDUMTOHNYZQPO-GCBRTHAASA-N	C1[C@H]([C@@H]([C@@H](C[C@]1(C(=O)O)OC(=O)C=CC2=CC(=C(C=C2)O)O)OC(=O)C=CC3=CC(=C(C=C3)O)O)O)O	37421.8	117333	53551.8	23279.5	17675.3	4709.17	16625.8	114592	271113	39200.7	48992	560248	92608.7	94603.4	94575.9
NEG_3136	[M-H]-	13-HPODE	0.294442	2.26267	0.0959896	311.22	8.025						C18H32O4	JDSRHVWSAMTSSN-WWYDAZRDSA-N	CCCCCC(/C=C/C=CCCCCCCCC(=O)O)OO	9217	13690.2	15057.4	4850.59	34468.9	12527.2	7665.71	2550.01	4835.77	2757.12	7513.62	14370.5	9196.73	9334.02	9421.22
NEG_6875	[M-H]-	1,5-Dicaffeoyl quinic acid	0.0496558	0.77477	0.442147	515.313	3.262						C25H24O12	YDDUMTOHNYZQPO-ZSGFIFMUSA-N		2686.7	3449.92	2426.79	685.609	2053.28	262.753	4590.96	1616.61	2539.52	1272.28	1920.1	2987.6	2447.28	2518.64	2517.78
NEG_7982	[M-H]-	16-Hydroxy-3-(beta-D-xylopyranosyloxy)-, (3beta,5xi,9xi,16alpha)-olean-12-ene-23,28-dioic acid	0.151154	1.07459	0.843447	633.371	11.194			Lipids and lipid-like molecules	Prenol lipids	Triterpenoids	C35H54O10	CFAJIMXUZRPYDP-GHCUZIKHSA-N	O=C(O)C1(C)C(OC2OCC(O)C(O)C2O)CCC3(C)C4CC=C5C6CC(C)(C)CCC6(C(=O)O)C(O)CC5(C)C4(C)CCC13	6698.59	11338.2	10503.6	4767.42	7915.28	31473.7	13334.8	11962.7	13255.9	13138.1	6596.77	9362.3	9799.85	7124.1	9813.05
NEG_3522	[M-H]-	17alpha-Hydroxypregn-4-ene-3,20-dione	0.169412	2.9417	0.0954912	329.235	7.69			Lipids and lipid-like molecules	Steroids and steroid derivatives	Pregnane steroids	C21H30O3	DBPWSSGDRRHUNT-UHFFFAOYSA-N	CC(=O)C1(CCC2C3CCC4=CC(=O)CCC4(C)C3CCC21C)O	15901.9	19962.7	2892.23	1372.7	9866.58	3069.95	3292.94	1808.41	2519.1	3039.83	3668.08	3710.93	15467.2	15558.8	15758.6
NEG_4168	[M-H]-	(1aS,2Z,4E,14R,15aS)-8-Chloro-9,11-dihydroxy-14-methyl-1a,14,15,15a-tetrahydro-6H-oxireno[e][2]benzoxacyclotetradecine-6,12(7H)-dione	0.112499	0.113438	0.0138485	363.065	2.55			Benzenoids	Benzene and substituted derivatives	Benzoic acids and derivatives	C18H17ClO6	WYZWZEOGROVVHK-RPJJWQTDSA-N	O=C1OC(C)CC2OC2C=CC=CC(=O)CC=3C(Cl)=C(O)C=C(O)C13	0	1529.13	0	0	1794.55	93.6993	1672.25	4475.68	9474.85	3414.14	1741.87	9346.66	1780.86	1785.66	1848.64
NEG_958	[M-H]-	1-Carboxycyclohexaneacetic Acid	0.0179633	1.8522	0.138709	185.08	5.447			Organic acids and derivatives	Carboxylic acids and derivatives	Dicarboxylic acids and derivatives	C9H14O4	SDAXMMUAZRUWNL-UHFFFAOYSA-N	C1CCC(CC1)(CC(=O)O)C(=O)O	25.2953	33.4231	114.45	69.3311	96.578	46.786	51.9466	0	0	43.6087	61.7366	51.0353	2517.95	2438.45	2433.68
NEG_702	[M-H]-	1-Carboxyethenoxy(oxonio)phosphinate	0.289892	1.03859	0.0395771	166.995	14.176			Organic acids and derivatives	Organic phosphoric acids and derivatives	Phosphate esters	C3H5O6P	DTBNBXWJWCWCIK-UHFFFAOYSA-N	C=C(C(=O)O)OP(=O)(O)O	17692.1	17883.2	18563.6	17907.6	18514.2	18616.8	17728.1	18446.9	16949.7	17612.9	17465.9	16917.3	18381	18244	18533.8
NEG_9641	[M-H]-	1-O-[(3beta,5xi,9xi,18xi)-3-(beta-D-Glucopyranuronosyloxy)-23-hydroxy-28-oxoolean-12-en-28-yl]-beta-D-glucopyranose	0.0358997	0.603166	0.113945	809.432	11.015			Lipids and lipid-like molecules	Prenol lipids	Terpene glycosides	C42H66O15	RZQHWSDMLZHIRN-MCTPBCADSA-N	O=C(O)C1OC(OC2CCC3(C)C4CC=C5C6CC(C)(C)CCC6(C(=O)OC7OC(CO)C(O)C(O)C7O)CCC5(C)C4(C)CCC3C2(C)CO)C(O)C(O)C1O	1485.23	4847.48	242.093	442.45	2609.08	4201.67	4904.18	3346.43	4482.65	4035.63	2225.1	3931.7	3058.92	3265.15	3183
NEG_9533	[M-H]-	1-O-[(3beta,5xi,9xi,18xi)-3-(beta-D-Glucopyranuronosyloxy)-28-oxoolean-12-en-28-yl]-beta-D-glucopyranose	0.11786	0.479381	0.0237781	793.442	11.06			Lipids and lipid-like molecules	Prenol lipids	Terpene glycosides	C42H66O14	YOSRLTNUOCHBEA-SNRHWUJASA-N	O=C(O)C1OC(OC2CCC3(C)C(CCC4(C)C3CC=C5C6CC(C)(C)CCC6(C(=O)OC7OC(CO)C(O)C(O)C7O)CCC54C)C2(C)C)C(O)C(O)C1O	6491.6	19212.3	4225.65	3290	16979.6	14100.7	26513.1	15573.5	27821	19023	11860.7	33339.8	13625.9	13630	14092.3
NEG_7154	[M+HCOO]-	1-Palmitoylphosphatidylcholine	0.388551	0.871545	0.524419	540.33	10.8			Lipids and lipid-like molecules	Glycerophospholipids	Glycerophosphocholines	C24H50NO7P	ASWBNKHCZGQVJV-UHFFFAOYSA-N	CCCCCCCCCCCCCCCC(=O)OCC(COP(=O)([O-])OCC[N+](C)(C)C)O	39999.5	46619.9	50007.3	45050.6	33040.3	84485.1	40200.4	90382.8	52432.5	72986.7	50095.2	37203.8	60942.5	60946.6	61814.3
NEG_3970	[M-H]-	(1r,3R,4s,5S)-4-{[(2E)-3-(3,4-Dihydroxyphenyl)-2-propenoyl]oxy}-1,3,5-trihydroxycyclohexanecarboxylic acid	1.32555	1.07021	0.758234	353.088	2.621			Organic oxygen compounds	Organooxygen compounds	Alcohols and polyols	C16H18O9	GYFFKZTYYAFCTR-BKRVHWFXSA-N	C1=C(/C=C/C(=O)OC2[C@H](CC(C[C@H]2O)(C(=O)O)O)O)C=C(C(=C1)O)O	525170	941790	560211	335334	650736	340121	449061	429091	567508	365209	474743	847755	636403	636829	646627
NEG_2463	[M-H]-	(1'S,2'S)-3',11'-Dihydroxy-1',2',5'-trimethyl-8'-oxaspiro[oxirane-2,12'-tricyclo[7.2.1.0(2),]dodecan]-5'-en-4'-one	0.133585	1.86789	0.0507942	279.126	8.189			Lipids and lipid-like molecules	Prenol lipids	Sesquiterpenoids	C15H20O5	RSFFUWNYMOEBFP-RUIYBKDTSA-N	O=C1C(=CC2OC3CC(O)C(C)(C43OC4)C2(C)C1O)C	1536.6	5129.77	6294.91	2124.03	6635.66	4706.47	1807.61	1921.7	2996.82	1609.52	3563.63	2248.99	2950.66	2949.6	3162.89
NEG_387	[M-H]-	2,3-Dihydroxy-3-methylbutanoic acid	0.170909	0.575609	0.0097913	133.05	0.819			Lipids and lipid-like molecules	Fatty Acyls	Fatty acids and conjugates	C5H10O4	JTEYKUFKXGDTEU-UHFFFAOYSA-N	CC(C)(C(C(=O)O)O)O	33145.9	22241	13079	17692.3	19741.9	38747.6	41447.1	37381.4	40955.7	53550.5	50825.4	27134.8	34966.3	34973.5	36230.4
NEG_3855	[M-H]-	2'-Adenylic acid	0.0650835	0.921906	0.833382	346.055	1.684			Organic oxygen compounds	Organooxygen compounds	Carbohydrates and carbohydrate conjugates	C10H14N5O7P	QDFHPFSBQFLLSW-KQYNXXCUSA-N	O=P(O)(O)OC1C(O)C(OC1N2C=NC=3C(=NC=NC32)N)CO	1187.47	3167.13	814.476	1855.29	5365.4	6961.21	4100.55	4141.31	3584.4	5848.85	3166.78	148.295	4311.77	4480.63	4479.74
NEG_5932	[M-H]-	2-Azaniumylethyl (3-hexadecanoyloxy-2-hydroxypropyl) phosphate	0.361157	0.975198	0.947536	452.276	10.816			Lipids and lipid-like molecules	Glycerophospholipids	Glycerophosphoethanolamines	C21H44NO7P	YVYMBNSKXOXSKW-UHFFFAOYSA-N	CCCCCCCCCCCCCCCC(=O)OCC(COP(=O)(O)OCCN)O	46977.2	62769.9	54445.3	44544.2	41228.6	194376	53262.7	136729	65954	93523.2	57758.7	48414.7	98219.1	98244.1	99393.8
NEG_1047	[M-H]-	2-Dehydro-D-gluconic acid	1.19139	0.723893	0.140991	193.036	0.608			Organic oxygen compounds	Organooxygen compounds	Carbohydrates and carbohydrate conjugates	C12H24O9	VBUYCZFBVCCYFD-JJYYJPOSSA-N	O=C(O)C(=O)C(O)C(O)C(O)CO	429979	290839	500522	587289	1.05116e+06	1.07453e+06	1.21176e+06	715336	741610	934637	789716	1.04189e+06	795733	828586	828511
NEG_3072	[M-H]-	2-Dodecoxyethyl hydrogen sulfate	0.668344	1.195	0.287239	309.172	9.527			Organic acids and derivatives	Organic sulfuric acids and derivatives	Sulfuric acid esters	C14H30O5S	QTDIEDOANJISNP-UHFFFAOYSA-N	CCCCCCCCCCCCOCCOS(=O)(=O)O	85332	72046	72780.3	69876	117968	125955	112495	60540.1	73127.5	63593.5	59999.4	85440.2	86233.5	86317.8	88027.8
NEG_8268	[M-H]-	(2E,4E)-12-[(10E,12E)-13-Carboxy-3-hydroxy-2-(hydroxymethyl)-8,10,12-trimethyltrideca-10,12-dienoyl]oxy-13-(hydroxymethyl)-3,5,7-trimethyltetradeca-2,4-dienedioic acid	0.0444256	0.602258	0.0822683	665.401	11.135			Lipids and lipid-like molecules	Fatty Acyls	Fatty acid esters	C36H58O11	DQBXBQIOPVLJEV-SLTMLOGKSA-N	O=C(O)C=C(C=C(C)CC(C)CCCCC(O)C(C(=O)OC(CCCCC(C)CC(=CC(=CC(=O)O)C)C)C(C(=O)O)CO)CO)C	7446.54	11602.8	5442.81	5763.46	10821.5	27884.9	27586.1	16347.8	20276.3	18583.9	14093.4	17618.3	16197.6	16398.2	16398.3
NEG_7402	[M+HCOO]-	(2-Hydroxy-3-octadec-9-enoyloxypropyl) 2-(trimethylazaniumyl)ethyl phosphate	0.186858	2.74804	0.0144222	566.345	10.78			Lipids and lipid-like molecules	Glycerophospholipids	Glycerophosphocholines	C26H52NO7P	YAMUFBLWGFFICM-UHFFFAOYSA-N	O=C(OCC(O)COP(=O)([O-])OCC[N+](C)(C)C)CCCCCCCC=CCCCCCCCC	5473.25	3649.63	3068.07	2783.02	9677.62	6732.32	2538.84	2622.43	1479.16	1798.65	673.063	2308.31	3250	3064.71	3383.79
NEG_7369	[M+HCOO]-	(2-Hydroxy-3-octadeca-9,12,15-trienoyloxypropyl) 2-(trimethylazaniumyl)ethyl phosphate	0.0943172	0.974691	0.922611	562.311	9.941			Lipids and lipid-like molecules	Glycerophospholipids	Glycerophosphocholines	C26H48NO7P	WKQNRCYKYCKESD-UHFFFAOYSA-N	CCC=CCC=CCC=CCCCCCCCC(=O)OCC(COP(=O)([O-])OCC[N+](C)(C)C)O	3842.85	4332.82	3458.7	1718.09	632.061	2247.46	1420.77	3908.74	3804.71	3088.59	2118.57	2312.08	2752.4	2548.81	2750.75
NEG_7383	[M+HCOO]-	(2-Hydroxy-3-octadeca-9,12-dienoyloxypropyl) 2-(trimethylazaniumyl)ethyl phosphate	0.246492	1.46099	0.0778365	564.328	10.516			Lipids and lipid-like molecules	Glycerophospholipids	Glycerophosphocholines	C26H50NO7P	SPJFYYJXNPEZDW-UHFFFAOYSA-N	CCCCCC=CCC=CCCCCCCCC(=O)OCC(COP(=O)([O-])OCC[N+](C)(C)C)O	9330.19	10814.3	12403.3	15518.5	8828.5	12647.5	3552.82	14907.9	7417.53	8323.68	7725.2	5672.46	9389.24	9566.44	9562.81
NEG_364	[M-H]-	2-Hydroxy-4-methylvaleric acid	0.465131	1.05047	0.87345	131.07	3.079			Lipids and lipid-like molecules	Fatty Acyls	Fatty acids and conjugates	C6H12O3	LVRFTAZAXQPQHI-UHFFFAOYSA-N	O=C(O)C(O)CC(C)C	144354	144574	35639.7	23789.8	117527	182889	78744.5	142912	80308	145524	132430	37683.4	101834	101844	104917
NEG_3767	[M-H]-	2-Hydroxy-6-[(8Z,11Z)-pentadeca-8,11,14-trienyl]benzoic acid	0.633325	1.15614	0.285838	341.221	11.946			Benzenoids	Benzene and substituted derivatives	Benzoic acids and derivatives	C22H30O3	QUVGEKPNSCFQIR-UTOQUPLUSA-N	O=C(O)C=1C(O)=CC=CC1CCCCCCCC=CCC=CCC=C	72542.1	71641.8	96276.4	105423	42274.4	74418.9	68937.4	73956.3	67143.8	63413	66951.2	59702	84395	82873	85641.6
NEG_816	[M-H]-	2-Isopropylmalic acid	0.352024	0.881289	0.619225	175.061	1.945			Lipids and lipid-like molecules	Fatty Acyls	Fatty acids and conjugates	C7H12O5	BITYXLXUCSKTJS-UHFFFAOYSA-N	CC(C)C(CC(=O)O)(C(=O)O)O	44527	69461.3	35389.4	37448.4	5360.01	52862.9	41979.1	60106.8	48390.3	57406	52218.9	17956.4	35850.6	37683	37668.2
NEG_827	[M-H]-	2-Methoxycinnamic acid	0.0647985	0.723655	0.199083	177.055	2.816			Phenylpropanoids and polyketides	Cinnamic acids and derivatives	Hydroxycinnamic acids and derivatives	C10H10O3	FEGVSPGUHMGGBO-UHFFFAOYSA-N	O=C(O)C=CC=1C=CC=CC1OC	2075.82	2179.5	1311.49	1673.48	2457.74	1729.4	2414.2	2405.11	2893.22	1768.97	1410.58	4899.21	1991.34	2151.77	2152.23
NEG_2821	[M-H]-	2-Methyl-4-oxo-heptadecanoic acid	0.187529	1.19552	0.562035	297.244	10.973			Lipids and lipid-like molecules	Fatty Acyls	Fatty acids and conjugates	C18H34O3	FYKXUGIGKHKTDH-UHFFFAOYSA-N	CCCCCCCCCCCCCC(=O)CC(C)C(=O)O	7153.55	26408.5	21262.7	10087.4	9594.1	14245.3	15460.4	6373.24	23658.6	8685.62	11770	8288.69	14857.8	14861.1	15194.7
NEG_2788	[M-H]-	2-Methylguanosine	0.151757	1.32405	0.60031	296.098	1.93			Nucleosides, nucleotides, and analogues	Purine nucleosides		C11H15N5O5	SLEHROROQDYRAW-KQYNXXCUSA-N	OC1=NC(=NC)NC2=C1N=CN2C3OC(CO)C(O)C3O	2643.38	3051.38	748.782	3170.89	17625.8	6556.78	4417.19	4416.12	4931.9	5385.55	3684.33	2690.33	5902.51	5909.6	6149.34
NEG_2356	[M-H]-	2-Phenyl-3H-benzimidazol-1-ium-5-sulfonate	0.154746	0.404661	0.000620584	273.036	5.785			Organoheterocyclic compounds	Benzimidazoles	Phenylbenzimidazoles	C13H10N2O3S	UVCJGUGAGLDPAA-UHFFFAOYSA-N	C1=CC=C(C=C1)C2=NC3=C(C=C(C=C3)S(=O)(=O)O)N2	7897.79	19059.4	5887.93	6836.16	17559.9	11734	25324.8	23625.3	38656.5	28076.2	22034.6	32734.6	20643.4	22114.9	20654
NEG_4459	[M+FA-H]-	(2R,3S,4S,5R,6S)-2-(hydroxymethyl)-6-[4-(hydroxymethyl)-1-propan-2-ylcyclohex-3-en-1-yl]oxyoxane-3,4,5-triol	0.107208	4.49052	0.222157	377.182	3.689			Lipids and lipid-like molecules	Prenol lipids	Terpene glycosides	C16H28O7	WBDMFFSFFQSHFV-MUGRSDNVSA-N	OCC1=CCC(OC2OC(CO)C(O)C(O)C2O)(CC1)C(C)C	110.951	985.973	60.1109	100.14	6614.6	2978.29	1005.28	168.86	117	124.578	65.5609	934.936	591.815	592.598	627.663
NEG_6332	[M-H]-	[3-[2-Aminoethoxy(hydroxy)phosphoryl]oxy-2-hydroxypropyl] octadeca-9,12-dienoate	0.28067	1.44222	0.0745278	476.274	10.533			Lipids and lipid-like molecules	Glycerophospholipids	Glycerophosphoethanolamines	C23H44NO7P	DBHKHNGBVGWQJE-UHFFFAOYSA-N	CCCCCC=CCC=CCCCCCCCC(=O)OCC(COP(=O)(O)OCCN)O	13020.1	18186.1	14400.7	13982.1	18490.5	21062.7	5501.98	20618.5	10976	13483.5	11181.8	6980.72	13575.6	13722.8	13722.6
NEG_3800	[M-H]-	3-[2-Hydroxy-3-[(2S,3R,4S,5S,6R)-3,4,5-trihydroxy-6-(hydroxymethyl)oxan-2-yl]oxyphenyl]propanoic acid	1.13107	1.47232	0.564517	343.104	2.948			Organic oxygen compounds	Organooxygen compounds	Carbohydrates and carbohydrate conjugates	C15H20O9	JDNUVLAJLPVYNP-SWMGHYKJSA-N	C1=CC(=C(C(=C1)CCC(=O)O)O)O[C@H]2[C@@H]([C@H]([C@@H]([C@@H](CO)O2)O)O)O	34676.3	83595	80991.5	45213.6	865754	471155	282252	103109	113560	243120	105195	226844	187003	188727	188689
NEG_10063	[M-H]-	3-[2-O-(alpha-L-Rhamnopyranosyl)-beta-D-glucopyranosyloxy]-5,4'-dihydroxy-7-[2-O-[(E)-4-hydroxycinnamoyl]-beta-D-glucopyranosyloxy]flavone	0.0285306	0.383332	0.324824	901.238	5.241			Phenylpropanoids and polyketides	Flavonoids	Flavonoid glycosides	C42H46O22	UDSPVVBVMAWQTL-ZPEFJKHXSA-N		0	413.572	0	0	1424.7	4354.19	911.348	785.462	1812.46	9648.13	2828.9	168.02	1427.41	1179.42	1429.46
NEG_10103	[M-H]-	3',4',5,7-Tetrahydroxy-3-[[2-O-(3-O-beta-D-glucopyranosyl-alpha-L-rhamnopyranosyl)-6-O-alpha-L-rhamnopyranosyl-beta-D-galactopyranosyl]oxy]flavone	0.0660119	0.236987	0.0749645	917.265	5.012			Phenylpropanoids and polyketides	Flavonoids	Flavonoid glycosides	C39H50O25	CBSLALAKOKYDBZ-SFGFBRIDSA-N	O=C1C(OC2OC(COC3OC(C)C(O)C(O)C3O)C(O)C(O)C2OC4OC(C)C(O)C(OC5OC(CO)C(O)C(O)C5O)C4O)=C(OC=6C=C(O)C=C(O)C16)C=7C=CC(O)=C(O)C7	0	442.776	0	0	3427.1	3369.39	1991.43	2894.04	3024.57	11583.7	9933.41	1119.98	2048.01	2388.02	2364.57
NEG_9563	[M-H]-	[3,4-Dihydroxy-6-[5-hydroxy-2-(4-hydroxyphenyl)-4-oxo-7-[3,4,5-trihydroxy-6-(hydroxymethyl)oxan-2-yl]oxychromen-3-yl]oxy-5-[(2S,3R,4R,5R,6S)-3,4,5-trihydroxy-6-methyloxan-2-yl]oxyoxan-2-yl]methyl acetate	0.112909	0.405751	0.0709527	797.202	4.639			Phenylpropanoids and polyketides	Flavonoids	Flavonoid glycosides	C35H42O21	HRRAIHOSJIFLNS-FXFIXYPNSA-N	O=C(OCC1OC(OC=2C(=O)C3=C(O)C=C(OC4OC(CO)C(O)C(O)C4O)C=C3OC2C=5C=CC(O)=CC5)C(OC6OC(C)C(O)C(O)C6O)C(O)C1O)C	0	2600.24	0	0	10315.2	2992.03	3606.83	5401.59	8615.1	6074.81	5153.63	10353	5071.97	5603.83	5068.95
NEG_434	[M-H]-	3,4-Dihydroxybenzaldehyde	0.470068	1.48396	0.0219033	137.023	2.754		C16700	Organic oxygen compounds	Organooxygen compounds	Carbonyl compounds	C7H6O3	IBGBGRVKPALMCQ-UHFFFAOYSA-N	O=CC1=CC=C(O)C(O)=C1	44947.4	49077.1	46110.2	33788	49254.6	28067.3	23445.8	25670.7	33588.2	21525.8	21782.2	43294.2	36502.4	34469	35445
NEG_1048	[M-H]-	3-(4-Hydroxy-3-methoxyphenyl)-2-propenoic acid	0.205585	0.252404	3.12409e-05	193.049	3.354			Phenylpropanoids and polyketides	Cinnamic acids and derivatives	Hydroxycinnamic acids and derivatives	C10H10O4	KSEBMYQBYZTDHS-UHFFFAOYSA-N	O=C(O)C=CC1=CC=C(O)C(OC)=C1	2404.37	10628.2	4795.18	3438.76	5278.36	9346.02	19778.6	23240	26874.4	30863.8	24941.6	16497.4	15570.3	16016.8	16012.4
NEG_676	[M-H]-	3-(4-Hydroxyphenyl)-2-propenoic acid	0.255438	1.37353	0.401204	163.04	3.718			Phenylpropanoids and polyketides	Cinnamic acids and derivatives	Hydroxycinnamic acids and derivatives	C9H8O3	NGSWKAQJJWESNS-UHFFFAOYSA-N	O=C(O)C=CC1=CC=C(O)C=C1	24401.4	37303.2	30513	8263.25	11197.4	11555.2	34408.3	8807.96	8442.88	16821.5	9236.87	12003	18014.8	18344.5	18339.8
NEG_6636	[M-H]-	3,5-Dihydroxy-4-[3,4,5-trihydroxy-6-[[4-(2-hydroxypropan-2-yl)cyclohexene-1-carbonyl]oxymethyl]oxan-2-yl]oxybenzoic acid	0.133411	0.165723	5.23991e-05	497.161	4.369			Lipids and lipid-like molecules	Saccharolipids		C23H30O12	PEERGVFNQUXNQA-UHFFFAOYSA-N	O=C(O)C1=CC(O)=C(OC2OC(COC(=O)C3=CCC(CC3)C(O)(C)C)C(O)C(O)C2O)C(O)=C1	24.4227	3662.4	0	0	640.012	1493.85	4345.45	4983.73	7087.94	6553.11	5690.3	6462.46	2892.81	3058.51	3055.12
NEG_3853	[M-H]-	3'-Adenylic acid	0.108881	1.12275	0.751122	346.055	1.966		C01367	Nucleosides, nucleotides, and analogues	Ribonucleoside 3'-phosphates		C10H14N5O7P	LNQVTSROQXJCDD-KQYNXXCUSA-N	C([C@@H]1[C@H]([C@H]([C@H](N2C=NC3=C2N=CN=C3N)O1)O)OP(=O)(O)O)O	1307.15	2659.6	1521.35	1317.98	7862.84	5327.51	3632.45	2630.59	2864.73	3443.21	2759.15	2480.08	3158.14	3175.65	3175.38
NEG_10152	[M-H]-	(3beta,5xi,9xi,22beta)-22-Hydroxyolean-12-en-3-yl 6-deoxy-alpha-L-mannopyranosyl-(1->2)-beta-D-galactopyranuronosyl-(1->2)-beta-D-glucopyranosiduronic acid	0.0544099	0.293514	0.0060519	939.505	11.585			Lipids and lipid-like molecules	Prenol lipids	Terpene glycosides	C48H76O18	VVWSVSOPOPDXMM-VXHRKZPFSA-N	O=C(O)C1OC(OC2C(O)C(O)C(OC2OC3CCC4(C)C(CCC5(C)C4CC=C6C7CC(C)(C)CC(O)C7(C)CCC65C)C3(C)C)C(=O)O)C(OC8OC(C)C(O)C(O)C8O)C(O)C1O	122.822	1545.37	72.1236	0	323.732	1335.37	2837.31	1363.94	1721.55	2426.03	1050.11	2182.84	1143.75	1307.38	1140.15
NEG_3134	[M-H]-	(3E,5S,8R,11E,13S,16R)-5,13-Dihydroxy-8,16-dimethyl-1,9-dioxacyclohexadeca-3,11-diene-2,10-dione	0.145157	1.60956	0.392838	311.188	7.563			Phenylpropanoids and polyketides	Macrolides and analogues		C16H24O6	RBQNDQOKFICJGL-UTBFYLPBSA-N	O=C1OC(C)CCC(O)C=CC(=O)OC(C)CCC(O)C=C1	4353.16	3265.75	1714.42	630.557	11618	2888.52	800.326	2494.65	2102.12	1344.85	3025.03	5436.21	3125.26	3127.26	3275.43
NEG_883	[M-H]-	3-Hydroxyphenylalanine	0.49448	2.00691	0.022965	180.066	0.999			Organic acids and derivatives	Carboxylic acids and derivatives	Amino acids, peptides, and analogues	C9H11NO3	JZKXXXDKRQWDET-UHFFFAOYSA-N	O=C(O)C(N)CC=1C=CC=C(O)C1	72464.9	77256.5	29627.4	31372.2	47284.7	40007.7	18319.6	30024.1	35389	26505	29682.2	8573.37	37774.5	37094.8	37092.4
NEG_1002	[M-H]-	3-Hydroxysuberic acid	0.322081	0.625981	0.340025	189.077	3.135			Organic acids and derivatives	Hydroxy acids and derivatives	Medium-chain hydroxy acids and derivatives	C8H14O5	ARJZZFJXSNJKGR-UHFFFAOYSA-N	C(CCC(=O)O)CC(CC(=O)O)O	253440	719297	154113	106451	23656	84652.3	269804	368479	284091	704384	425226	91227.7	284570	286553	289902
NEG_3386	[M-H]-	(3S)-5-[(1R,2R,8aS)-2-hydroxy-2,5,5,8a-tetramethyl-3,4,4a,6,7,8-hexahydro-1H-naphthalen-1-yl]-3-methylpentanoic acid	0.12329	1.21454	0.0843746	323.255	11.947			Lipids and lipid-like molecules	Prenol lipids	Diterpenoids	C20H36O3	KHCCSRVJJDOANA-ZOSGAXDSSA-N	O=C(O)CC(C)CCC1C(O)(C)CCC2C(C)(C)CCCC12C	2991.15	3239.93	3175.4	3614.77	1893.9	2852.08	2259.71	2999.91	2572.12	2200.39	2488.66	2107.95	2900.14	2956.51	2989.82
NEG_7505	[M-H]-	4'-[6-O-(4-Hydroxycinnamoyl)beta-D-glucopyranosyloxy]-2',3',4-trihydroxychalcone	0.0946027	0.636385	0.457996	579.146	6.214			Phenylpropanoids and polyketides	Flavonoids	Flavonoid glycosides	C30H28O12	MXLIDYXKRCYRPL-SVQBVAIGSA-N	O=C(OCC1OC(OC2=CC=C(C(=O)C=CC3=CC=C(O)C=C3)C(O)=C2O)C(O)C(O)C1O)C=CC4=CC=C(O)C=C4	0	36738.9	0	0	4445.49	28960.3	23638.7	8377.57	12531	42837.6	12178.2	10660.5	13671	13676.9	13854
NEG_3964	[M-H]-	4-Caffeoylquinic acid;4-O-Caffeoylquinic acid	0.0539004	0.360684	0.196482	353.087	4.245			Organic oxygen compounds	Organooxygen compounds	Alcohols and polyols	C16H18O9	GYFFKZTYYAFCTR-UHFFFAOYSA-N	C1=C(C=CC(=O)OC2C(CC(CC2O)(C(=O)O)O)O)C=C(C(=C1)O)O	4411.03	13122.3	6655.3	2618.62	1996.82	217.652	1742.61	10802	20389.8	3765.03	4322.32	39441.2	9068.26	9636.1	9638.23
NEG_2810	[M-H]-	4-(Decan-4-yl)benzenesulfonic acid	0.681339	1.34277	0.0947641	297.153	9.17			Benzenoids	Benzene and substituted derivatives	Benzenesulfonic acids and derivatives	C16H26O3S	NANHIUZYPFDGJS-UHFFFAOYSA-N	CCCCCCC(CCC)C1=CC=C(C=C1)S(=O)(=O)O	114308	72728.6	58484.6	58159.7	101423	125049	65689.8	64535.1	63403.4	70846.9	54940.4	75404.4	82291.5	83078.5	84092.8
NEG_828	[M-H]-	4-Hydroxy-3-methoxycinnamaldehyde	0.12904	1.673	0.0452694	177.055	3.294		C02666	Benzenoids	Phenols	Methoxyphenols	C10H10O3	DKZBBWMURDFHNE-NSCUHMNNSA-N	COC1=C(C=CC(=C1)/C=C/C=O)O	2949.32	3180.52	3199.66	2888.26	3847.94	1796.1	3280.39	1307.43	647.013	1715.39	814.529	2911.79	2123.98	2226.29	2201.32
NEG_294	[M-H]-	4-Hydroxybenzaldehyde	0.115538	0.624065	0.0402901	121.029	3.396		C00633	Organic oxygen compounds	Organooxygen compounds	Carbonyl compounds	C7H6O2	RGHHSNMVTDWUBI-UHFFFAOYSA-N	O=CC1=CC=C(O)C=C1	11275.7	31786	10015.5	6770.97	28583.4	31253.9	31291.6	26842.4	29284.5	39243.9	31254.2	33866.8	25207.6	25226.5	25450
NEG_674	[M-H]-	4-Hydroxycinnamic acid	0.156101	1.17825	0.679402	163.039	3.122		C00811	Phenylpropanoids and polyketides	Cinnamic acids and derivatives	Hydroxycinnamic acids and derivatives	C9H8O3	NGSWKAQJJWESNS-ZZXKWVIFSA-N	O=C(O)C=CC1=CC=C(O)C=C1	16986.1	36394.2	19518.4	1093.72	9742.01	8965.66	21837.3	6848.49	10361.5	13468.4	8424.38	17736.2	14158.2	14173.3	14474.3
NEG_468	[M-H]-	4-Hydroxyquinoline	0.112211	0.967427	0.876802	144.045	2.423			Organoheterocyclic compounds	Quinolines and derivatives	Quinolones and derivatives	C9H7NO	PMZDQRJGMBOQBF-UHFFFAOYSA-N	O=C1C=CNC=2C=CC=CC12	5789.13	5015.24	1802.15	2939.42	3604.23	7248.51	3400.77	6172.51	4790	3193.52	5008.91	4721.82	3661.76	3955.5	4027.09
NEG_444	[M-H]-	4-Nitrophenol	0.251094	1.32971	0.0480405	138.02	4.493		C00870	Benzenoids	Phenols	Nitrophenols	C6H5NO3	BTJIUGUIPKRLHP-UHFFFAOYSA-N	O=N(=O)C1=CC=C(O)C=C1	10070.1	15862.4	11085.4	13346.7	19054	11639.7	11089.7	7818.47	9464.38	10323.3	11400.2	10863.1	17372	17158	18098.3
NEG_911	[M-H]-	4-Pyridoxic acid	0.160538	0.487023	0.0138866	182.046	1.658		C00847	Organoheterocyclic compounds	Pyridines and derivatives	Pyridinecarboxylic acids and derivatives	C8H9NO4	HXACOUQIXZGNBF-UHFFFAOYSA-N	O=C(O)C1=C(O)C(=NC=C1CO)C	134625	138624	77935	128008	383190	432070	528607	388733	455277	559446	472386	253435	302823	289462	304125
NEG_3550	[M-H]-	5-[2-(3-Furyl)ethyl]-8a-(hydroxymethyl)-5,6-dimethyl-3,4,4a,5,6,7,8,8a-octahydro-1-naphthalenecarboxylic acid	0.319824	2.6862	0.0190733	331.187	8.604			Lipids and lipid-like molecules	Prenol lipids	Diterpenoids	C20H28O4	PHKSUFCCGLWIMC-UHFFFAOYSA-N	O=C(O)C1=CCCC2C1(CO)CCC(C)C2(C)CCC3=COC=C3	14204.6	13117.5	8577.6	11321.4	29689.3	15408.2	7783.87	3136.87	1712.1	3157.41	5674.58	12903	9689.79	9985.86	10091.4
NEG_3852	[M-H]-	[5-(2-Amino-6-oxo-1H-purin-9-yl)-3-hydroxyoxolan-2-yl]methyl dihydrogen phosphate	1.21236	0.971527	0.852261	346.055	0.688						C10H14N5O7P	LTFMZDNNPPEQNG-UHFFFAOYSA-N	C1C(C(COP(=O)(O)O)OC1N2C=NC3=C2NC(=NC3=O)N)O	202097	391199	443244	529283	571417	631008	558314	460531	354708	434576	471737	569511	477895	491084	491098
NEG_3907	[M-H]-	5-(5-Methoxycarbonyl-5,8a-dimethyl-2-methylidene-3,4,4a,6,7,8-hexahydro-1H-naphthalen-1-yl)-3-methylpentanoic acid	0.173548	1.06201	0.708593	349.24	11.21			Lipids and lipid-like molecules	Prenol lipids	Diterpenoids	C21H34O4	WTDIRAZPDUAJEB-UHFFFAOYSA-N	O=C(O)CC(C)CCC1C(=C)CCC2C(C(=O)OC)(C)CCCC12C	5922.83	10511.6	8732.42	7537.91	4691.41	11470.2	7984.41	6590.76	6537.16	6713.32	10527.5	7660.11	10084.7	10486	10078.7
NEG_2899	[M-H]-	5,7-Dihydroxy-2-(4-hydroxy-3-methoxyphenyl)-2,3-dihydrochromen-4-one	0.403707	0.388561	0.0689923	301.071	5.807			Phenylpropanoids and polyketides	Flavonoids	O-methylated flavonoids	C16H14O6	FTODBIPDTXRIGS-UHFFFAOYSA-N	O=C1C=2C(O)=CC(O)=CC2OC(C3=CC=C(O)C(OC)=C3)C1	586.224	102255	11287.4	4896.4	87834.5	75490.4	138407	81793.9	144982	64985.8	43662.5	252824	82197.6	86478.3	86457
NEG_2321	[M-H]-	5,7-Dihydroxy-2-(4-hydroxyphenyl)chroman-4-one	0.278252	0.228012	0.000243495	271.062	5.059			Phenylpropanoids and polyketides	Flavonoids	Flavans	C15H12O5	FTVWIRXFELQLPI-UHFFFAOYSA-N	C1=C(C=CC(=C1)O)C2CC(=O)C3=C(C=C(C=C3O)O)O2	35.8209	11323.6	280.243	117.885	20581.2	18855.7	26812.3	36082	44922.2	47559.8	29473.4	39675.2	22762.1	23634.2	23630.4
NEG_824	[M-H]-	5,7-Dihydroxychromone	0.0485465	0.636941	0.256028	177.02	3.25						C9H6O4	NYCXYKOXLNBYID-UHFFFAOYSA-N	C1=COC2=CC(=CC(=C2C1=O)O)O	716.054	1057.56	701.624	484.461	3324.67	555.77	2412.86	1195.08	2110.16	1050.84	1167.06	2803.03	1404.31	1285.17	1403.52
NEG_2786	[M-H]-	5'-Deoxy-5'-methylthioadenosine	0.151057	2.99186	0.00205366	296.081	3.583		C00170	Nucleosides, nucleotides, and analogues	5'-deoxyribonucleosides	5'-deoxy-5'-thionucleosides	C11H15N5O3S	WUUGFSXJNOTRMR-IOSLPCCCSA-N	OC1C(O)C(OC1N2C=NC=3C(=NC=NC32)N)CSC	3057.3	2596.97	2576.34	4783.07	5622.19	2590.67	1453.34	1179.49	706.004	1626.42	1518.92	610.595	2966	3282.5	3280.89
NEG_3904	[M-H]-	6,10a-Dihydroxy-4-(hydroxymethyl)-4,7,11b-trimethyl-1,2,3,4a,5,6,6a,7,11,11a-decahydronaphtho[2,1-f][1]benzofuran-9-one	0.147718	1.88014	0.0299148	349.203	10.299			Organoheterocyclic compounds	Naphthofurans		C20H30O5	LLKIVVHUJOPYIV-UHFFFAOYSA-N	O=C1OC2(O)C(=C1)C(C)C3C(O)CC4C(C)(CO)CCCC4(C)C3C2	2790.04	4112.51	2818.92	2091.77	6522.78	4920.51	1702.28	2354.29	1857.05	1556.34	1744.27	3155.31	2684.97	2688.6	2778.06
NEG_7625	[M-H]-	[6-[2-(3,4-Dihydroxyphenyl)-8-hydroxy-4-oxochromen-7-yl]oxy-3,4,5-trihydroxyoxan-2-yl]methyl (E)-3-(4-hydroxyphenyl)prop-2-enoate	0.0527536	0.808892	0.761925	593.126	5.697			Phenylpropanoids and polyketides	Flavonoids	Flavonoid glycosides	C30H26O13	VXAHTPDZSOTOPQ-XCVCLJGOSA-N	O=C(OCC1OC(OC2=CC=C3C(=O)C=C(OC3=C2O)C=4C=CC(O)=C(O)C4)C(O)C(O)C1O)C=CC5=CC=C(O)C=C5	0	1992.07	0	0	2500.59	5762.36	625.157	765.335	949.604	2752.59	1230.56	6354.62	1331	1547.37	1326.97
NEG_6591	[M+FA-H]-	(6,6-Dimethylbicyclo[3.1.1]hept-2-yl)methyl 6-O-[(2R,3R,4R)-3,4-dihydroxy-4-(hydroxymethyl)tetrahydro-2-furanyl]-beta-D-glucopyranoside	0.107465	0.714524	0.217414	493.226	6.452			Lipids and lipid-like molecules	Prenol lipids	Terpene glycosides	C21H36O10	RSKTWDAINBIMPD-MCVCZSGFSA-N	CC1(C)C2CCC(CO[C@H]3[C@@H]([C@H]([C@@H]([C@@H](CO[C@H]4[C@@H]([C@@](CO)(CO4)O)O)O3)O)O)O)C1C2	25254.3	67486.3	17490.5	20957.9	29568.9	81694.9	47391.3	60372.9	70337.9	71916.2	47482.6	41819.9	44834.2	45502	45489
NEG_2576	[M-H]-	6-Hydroxyapigenin	0.106153	0.0429622	0.0387037	285.041	4.746		C10184	Phenylpropanoids and polyketides	Flavonoids	Flavones	C15H10O6	JVXZRQGOGOXCEC-UHFFFAOYSA-N	C1=CC(=CC=C1C2=CC(=O)C3=C(O2)C=C(C(=C3O)O)O)O	0	216.576	0	0	914.774	266.189	3851.99	1768.02	10649.6	1425.09	1292.02	13542.7	2127.18	2132.38	2291.92
NEG_2695	[M-H]-	8-(2-Oxo-5-pent-2-enylcyclopent-3-en-1-yl)octanoic acid	0.196168	3.37382	0.0512454	291.194	7.637			Lipids and lipid-like molecules	Fatty Acyls	Eicosanoids	C18H28O3	IYEHRWJNUWAXAD-UHFFFAOYSA-N	CCC=CCC1C=CC(=O)C1CCCCCCCC(=O)O	14960.5	19637.4	3965.45	1716.93	12298.2	4466.77	3601.06	1307.03	1229.21	2011.65	2637.82	6121.43	7394.31	7402.01	7544.19
NEG_7374	[M-H]-	8-[3,4-Dihydroxy-5-(hydroxymethyl)oxolan-2-yl]-5,7-dihydroxy-2-(4-hydroxyphenyl)-6-[3,4,5-trihydroxy-6-(hydroxymethyl)oxan-2-yl]chromen-4-one	0.0851376	0.300319	0.0686417	563.148	3.617						C26H28O14	TUIJPUWSXVFWSH-UHFFFAOYNA-N	O=C1C=C(OC2=C1C(O)=C(C(O)=C2C3OC(CO)C(O)C3O)C4OC(CO)C(O)C(O)C4O)C=5C=CC(O)=CC5	122.366	865.901	0	51.1085	5670.12	1163.36	2948.2	2880.69	5076.54	2274.92	2976.5	10058.1	2692.38	2692.99	2751.7
NEG_4513	[M-H]-	8-Desoxygartanin	0.0917343	0.565152	0.218322	379.155	2.554						C23H24O5	GVQOVMKBYJKZSY-UHFFFAOYSA-N	CC(=CCC1=C(C(=C2C(=C1O)C(=O)C3=C(O2)C(=CC=C3)O)CC=C(C)C)O)C	304.698	1961.28	174.079	83.2058	7822.52	3057.79	2743.25	2841.18	4772.79	4509.13	3271.08	5579.33	4057.16	4059.55	3929.12
NEG_3517	[M-H]-	9,12,13-Trihydroxyoctadec-10-enoic acid	0.766064	2.10787	0.154932	329.233	7.264			Lipids and lipid-like molecules	Fatty Acyls	Fatty acids and conjugates	C18H34O5	MDIUMSLCYIJBQC-UHFFFAOYSA-N	CCCCCC(C(C=CC(CCCCCCCC(=O)O)O)O)O	93775.5	77602.2	77694.4	25775.7	257153	64823.3	66227.6	29404.4	29549.9	33442.3	46029.2	78486.9	62042.3	64357	64337.1
NEG_2143	[M-H]-	9-(2,3-Dihydroxypropoxy)-9-oxononanoic acid	0.235347	1.89365	0.364273	261.134	4.944			Lipids and lipid-like molecules	Fatty Acyls	Fatty acids and conjugates	C12H22O6	BQRISQXLSXCXSC-UHFFFAOYSA-N	O=C(O)CCCCCCCC(=O)OCC(O)CO	4427.79	4569.25	3585.52	1459.6	31412.6	11528.6	5146.32	2407.53	3989.03	4312.2	4298.9	9937.84	6850.26	6851.33	7082.2
NEG_1990	[M-H]-	9-Hexadecenoic acid	0.180314	1.05497	0.661168	253.215	11.449			Lipids and lipid-like molecules	Fatty Acyls	Fatty acids and conjugates	C16H30O2	SECPZKHBENQXJG-BQYQJAHWSA-N	O=C(O)CCCCCCCC=CCCCCCC	6594.57	9420.85	7537.59	6879.89	7339.42	12313.4	9002.83	7281.81	8545.72	6511.68	7904.61	8229.15	9252.64	8334.38	9249.18
NEG_2741	[M-H]1-	9-HOTrE	0.422153	1.27381	0.547065	293.21	9.177			Lipids and lipid-like molecules	Fatty Acyls	Lineolic acids and derivatives	C18H30O3	RIGGEAZDTKMXSI-CUHSZNQNSA-N	CC/C=C\C/C=C\C=C\C(CCCCCCCC(=O)O)O	46649.1	72022.6	28911.3	10489.5	82386.8	38351	39856.7	16232.9	21505.1	20998.9	27831.4	92454.8	38681.8	38706.8	39852.7
NEG_3142	[M-H]-	9-Hydroperoxyoctadeca-10,12-dienoic acid	1.22731	1.62272	0.507101	311.223	8.67			Lipids and lipid-like molecules	Fatty Acyls	Lineolic acids and derivatives	C18H32O4	JGUNZIWGNMQSBM-UHFFFAOYSA-N	CCCCCC=CC=CC(CCCCCCCC(=O)O)OO	87267.1	221492	104022	69116.6	1.02593e+06	191610	253224	65134.1	84675.6	117294	155595	371359	175765	216860	175874
NEG_2783	[M-H]1-	9-Hydroxy-10E,12Z-octadecadienoic acid	1.17151	2.33231	0.25369	295.229	9.605			Lipids and lipid-like molecules	Fatty Acyls	Lineolic acids and derivatives	C18H32O3	NPDSHTNEKLQQIJ-ZJHFMPGASA-N	CCCCC/C=C\C=C\C(CCCCCCCC(=O)O)O	130964	182643	139083	46413.7	742134	137567	125100	41541	55896.6	58380.4	72062.3	238196	137501	137513	140765
NEG_2916	[M-H]-	Abietic acid	0.189672	0.960633	0.874	301.217	11.023		C06087	Lipids and lipid-like molecules	Prenol lipids	Diterpenoids	C20H30O2	RSWGJHLUYNHPMX-ONCXSQPRSA-N	O=C(O)C1(C)CCCC2(C)C3C(C=C(CC3)C(C)C)=CCC12	7999.43	6500.14	9880.72	10084.8	6212.47	16069.5	11918.7	18093.4	8038.39	6512.68	5763.66	8745.76	11102.9	11108.2	11291.5
NEG_2537	[M-H]-	Acacetin	0.185371	0.294155	0.0127742	283.059	4.963	To be verified with standard reference materials	C01470	Phenylpropanoids and polyketides	Flavonoids	O-methylated flavonoids	C16H12O5	DANYIYRPLHHOCZ-UHFFFAOYSA-N	COC1=CC=C(C=C1)C2=CC(=O)C3=C(C=C(C=C3O)O)O2	0	10007.2	35.853	102.697	19045.4	2428.51	14590.3	17965.3	28888.9	20112.7	17250.5	8685.75	42640	42933.9	42959.3
NEG_881	[M-H]-	Acamprosate	0.163032	1.20384	0.542534	180.033	2.118			Organic acids and derivatives	Organic sulfonic acids and derivatives	Organosulfonic acids and derivatives	C5H11NO4S	AFCGFAGUEYAMAO-UHFFFAOYSA-N	CC(=NCCCS(=O)(=O)O)O	11027.9	26369	12338	4503.19	8282.82	10021.2	7266.61	12449.3	8648.76	9350.05	8446.05	14098	7715.82	7747.43	9384.56
NEG_391	[M-H]-	Adenine	0.862477	1.92645	0.0486564	134.046	2.124		C00147	Organoheterocyclic compounds	Imidazopyrimidines	Purines and purine derivatives	C5H5N5	GFFGJBXGBJISGV-UHFFFAOYSA-N	N=1C=NC2=C(N=CNC12)N	129365	69265.2	117772	145882	220012	43341.5	75581.7	58881.2	60809	42689.3	57820	80890.5	91397.7	92845.8	92833.1
NEG_2223	[M-H]-	Adenosine	0.470245	1.201	0.569293	266.089	1.92		C00212	Nucleosides, nucleotides, and analogues	Purine nucleosides		C10H13N5O4	OIRDTQYFTABQOQ-KQYNXXCUSA-N	C([C@@H]1[C@H]([C@H]([C@H](N2C=NC3=C2N=CN=C3N)O1)O)O)O	50876	30924.4	47011.5	57501	0	17394.9	33195.8	26371.3	26750	18820.6	22268.5	42208.9	33729.4	33732.9	34688.6
NEG_5398	[M-H]-	Adenosine-3'-5'-diphosphate	0.35093	0.756535	0.112893	426.02	0.683		C00054	Nucleosides, nucleotides, and analogues	Purine nucleotides	Purine ribonucleotides	C10H15N5O10P2	WHTCPDAXWFLDIH-KQYNXXCUSA-N	C([C@@H]1[C@H]([C@H]([C@H](N2C=NC3=C2N=CN=C3N)O1)O)OP(=O)(O)O)OP(=O)(O)O	45664.8	64079.1	32804.9	41576.9	98951	73208.9	72412.5	83645.9	82439.8	80445.7	92462.9	59537.1	69907.8	70853	70848.8
NEG_3854	[M-H]-	Adenosine monophosphate	0.747361	1.38389	0.29151	346.055	1.005		C00020	Nucleosides, nucleotides, and analogues	Purine nucleotides	Purine ribonucleotides	C10H14N5O7P	UDMBCSSLTHHNCD-KQYNXXCUSA-N	C([C@@H]1[C@H]([C@H]([C@H](N2C=NC3=C2N=CN=C3N)O1)O)O)OP(=O)(O)O	45872.9	101693	105657	106122	273492	149540	126188	83307	73433.4	87583.1	98848.4	95984.3	109189	105097	109194
NEG_3206	[M-H]-	Alachlor ESA	0.0875199	650.091	0.339008	314.101	4.269			Benzenoids	Benzene and substituted derivatives	Anilides	C14H21NO5S	UTCJUUGCHWHUNI-UHFFFAOYSA-N	CCC1=CC=CC(=C1N(COC)C(=O)CS(=O)(=O)O)CC	117.239	150186	0	0	495.903	93.4755	0	0	151.141	34.5434	46.4257	0	9919.21	9919.45	10445.5
NEG_1156	[M-H]-	Ala-Ile	0.129204	2.31611	0.423703	201.123	2.413			Organic acids and derivatives	Carboxylic acids and derivatives	Amino acids, peptides, and analogues	C9H18N2O3	ZSOICJZJSRWNHX-ACZMJKKPSA-N	O=C(O)C(N=C(O)C(N)C)C(C)CC	74.8723	34.8367	0	42.8811	11167.7	22249	1901.16	2339.58	3337.68	3494.64	2276.71	1144.06	3258.36	3260.53	3317.04
NEG_9160	[M-H]-	alpha-Hederin	0.132149	0.881916	0.704732	749.463	11.188						C41H66O12	KEOITPILCOILGM-UHFFFAOYNA-N	O=C(O)C12CCC(C)(C)CC2C3=CCC4C5(C)CCC(OC6OCC(O)C(O)C6OC7OC(C)C(O)C(O)C7O)C(C)(CO)C5CCC4(C)C3(C)CC1	6933.24	8831.46	3716.82	4700.23	11523.8	21747.6	11166.6	8481.36	8929.24	9172.68	7443.09	19952.9	9965.15	9979.18	10441.2
NEG_8812	[M-H]-	Amatain	0.00961527	0.582085	0.192727	715.346	5.228			Alkaloids and derivatives	Aspidospermatan-type alkaloids		C43H48N4O6	RZBFPDQKWUWUCK-UHFFFAOYNA-N	O=C(OC)C1=C2NC=3C=CC=CC3C24CCN5C6OC78N9C=%10C(OC)=CC=CC%10C%118CCN%12CCC%13OCCC%13(CC7CC6(C9)C%14OCCC%14(C1)C54)C%12%11	407.981	864.26	688.736	169.76	968.054	3976.45	2501.92	2761.6	1595.87	1774.5	1907.9	1613.2	1560.92	1754.17	1753.01
NEG_2257	[M-H]-	Apigenin	0.177294	0.0653555	7.86064e-05	269.045	5.519		C01477	Phenylpropanoids and polyketides	Flavonoids	Flavones	C15H10O5	KZNIFHPLKGYRTM-UHFFFAOYSA-N	C1=CC(=CC=C1C2=CC(=O)C3=C(C=C(C=C3O)O)O2)O	0	2358.51	0	0	798.707	485.273	10217.9	7394.28	14478.1	10649.8	5446.89	7546.5	4485.59	4532.56	4543.12
NEG_6396	[M-H]-	Apigenin-6-C-arabinoside-8-C-glucoside	0.061348	0.334059	0.115289	481.107	3.93			Lignans, neolignans and related compounds	Flavonolignans		C25H22O10	SEBFKMXJBCUCAI-WAABAYLZSA-N	O=C1C=2C(O)=CC(O)=CC2OC(C3=CC=C4OC(CO)C(OC4=C3)C5=CC=C(O)C(OC)=C5)C1O	0	0	0	0	1989.45	18478.9	1061.8	9357.03	14846.7	17851.4	12536.6	5618.26	6533.77	5997.79	6531.81
NEG_9038	[M-H]-	Apigenin 7-O-(2G-rhamnosyl)gentiobioside	0.0513735	0.724951	0.271722	739.19	4.856						C33H40O19	LXOPDILLGIDKLW-UHFFFAOYSA-N	CC1C(C(C(C(O1)OC2C(C(C(OC2OC3=CC(=C4C(=C3)OC(=CC4=O)C5=CC=C(C=C5)O)O)COC6C(C(C(C(O6)CO)O)O)O)O)O)O)O)O	897.445	1532.68	338.522	532.051	2803.59	2068.57	2024	1625.38	1753.04	1295.22	1746.82	2829.2	2006.81	2006.83	1977.19
NEG_3152	[M-H]1-	Arachidonic acid	0.119627	1.04877	0.924422	311.294	12.167		C00219	Lipids and lipid-like molecules	Fatty Acyls	Fatty acids and conjugates	C20H32O2	YZXBAPSDXZZRGB-DOFZRALJSA-N	CCCCC/C=C\C/C=C\C/C=C\C/C=C\CCCC(=O)O	4357.71	32204	25321.8	6046.75	3263.9	14155.2	17762	5262.87	34820.4	5521.18	11422.1	6591.86	16575.8	16608.9	17793.8
NEG_795	[M-H]-	Arginine	0.438588	1.48144	0.0264095	173.103	0.635		C00062	Organic acids and derivatives	Carboxylic acids and derivatives	Amino acids, peptides, and analogues	C6H14N4O2	ODKSFYDXXFIFQN-BYPYZUCNSA-N	C(C[C@@H](C(=O)O)N)CNC(=N)N	49984.2	44419.6	21494.6	38604	37358.9	31635.3	20699.6	30102.1	31788.9	24824.6	26322.2	17127.3	31858.8	31869	33068.1
NEG_810	[M-H]-	Ascorbic acid	0.346757	0.42639	0.0043744	175.024	0.681		C01041	Organoheterocyclic compounds	Dihydrofurans	Furanones	C6H8O6	CIWBSHSKHKDKBQ-JLAZNSOCSA-N	O=C1OC(C(O)=C1O)C(O)CO	217655	183867	239339	178479	155955	271966	433012	438171	612154	279870	375930	786030	251711	269271	269204
NEG_361	[M-H]-	Asparagine	0.808196	0.902508	0.477237	131.046	0.63		C00152	Organic acids and derivatives	Carboxylic acids and derivatives	Amino acids, peptides, and analogues	C4H8N2O3	DCXYFEDJOCDNAF-REOHCLBHSA-N	C([C@@H](C(=O)O)N)C(=N)O	214143	166917	100486	166862	187860	261991	218659	197279	200854	211227	251247	137631	190497	197511	192488
NEG_370	[M-H]-	Aspartic acid	1.3732	1.26176	0.234241	132.03	0.611		C00049	Organic acids and derivatives	Carboxylic acids and derivatives	Amino acids, peptides, and analogues	C4H7NO4	CKLJMWTZIZZHCS-REOHCLBHSA-N	O=C(O)CC(N)C(=O)O	503731	405449	237147	373732	286018	442413	365564	300489	217273	336646	440762	121297	328677	339445	339379
NEG_3648	[M-H]-	Bavachalcone	0.175958	0.905712	0.765663	337.148	3.661						C20H20O4	BLZGPHNVMRXDCB-UXBLZVDNSA-N	CC(=CCC1=CC(=C(C=C1O)O)C(=O)/C=C/C2=CC=C(C=C2)O)C	9322.71	11633.4	5001.43	9060.74	26725.4	37404.4	23311.7	12685.5	16120.4	26262.8	16562.4	14527	15314.9	14991.8	15421.6
NEG_508	[M-H]-	Benzyl acetate	0.101376	1.23801	0.751876	149.059	6.15		C15513	Benzenoids	Benzene and substituted derivatives	Benzyloxycarbonyls	C9H10O2	QUKGYYKBILRGFE-UHFFFAOYSA-N	O=C(OCC=1C=CC=CC1)C	1228.43	36042.8	29922.9	2125	4048.7	10902.8	19241.1	420.206	34627.7	1755.18	10811.3	1213.67	11952.2	12070.9	12068.6
NEG_4948	[M-H]-	Benzyl alcohol + Hex-Pen	0.343803	1.23336	0.200708	401.143	3.67			Organic oxygen compounds	Organooxygen compounds	Carbohydrates and carbohydrate conjugates	C18H26O10	NJMQSVWMCODQIP-UHFFFAOYSA-N	C1=CC=C(C=C1)COC2C(C(C(C(COC3C(C(CO)(CO3)O)O)O2)O)O)O	19238.8	37495.2	25285	22099.9	33080.7	42304.2	24699.7	26126.6	20305.1	28062.5	28589.6	17756.3	26893.4	28041.8	28041.4
NEG_1147	[M-H]-	Bergaptol	0.0806089	2.30725	0.306895	201.022	4.178		C00758	Phenylpropanoids and polyketides	Coumarins and derivatives	Furanocoumarins	C11H6O4	GIJHDGJRTUSBJR-UHFFFAOYSA-N	C1=CC(=O)OC2=CC3=C(C=CO3)C(=C21)O	984.763	138.916	493.189	125.515	2623.98	3849.02	239.055	0	127.709	959.198	0	2234.72	683.836	822.663	823.186
NEG_5510	[M+FA-H]-	Bufalin	0.63989	0.226023	0.0164634	431.244	8.793						C24H34O4	QEEBRPGZBVVINN-UHFFFAOYNA-N	O=C1OC=C(C=C1)C2CCC3(O)C4CCC5CC(O)CCC5(C)C4CCC23C	443.331	167901	249.96	336.897	29581.7	36653.1	80892.9	121312	198774	344670	120149	174650	95653.8	95682.1	96713.3
NEG_1054	[M-H]-	Butylparaben	0.196498	1.2417	0.294082	193.087	6.89			Benzenoids	Benzene and substituted derivatives	Benzoic acids and derivatives	C11H14O3	QFOHBWFCKVYLES-UHFFFAOYSA-N	CCCCOC(=O)C1=CC=C(C=C1)O	6489.83	5929.37	6291.79	14142.8	9571.86	8657.03	6943.93	5467.64	5788.84	10460.3	5281.68	7196.69	6996.94	6998.96	7073.3
NEG_865	[M-H]-	Caffeic acid	0.129044	2.75184	0.284671	179.032	4.86		C01481	Phenylpropanoids and polyketides	Cinnamic acids and derivatives	Hydroxycinnamic acids and derivatives	C9H8O4	QAIPRVGONGVQAS-DUXPYHPUSA-N	C1=CC(=C(C=C1/C=C/C(=O)O)O)O	1337.17	807.995	28.3957	0	9646.63	12568	2105.2	1555.78	1137.08	2523.23	1127.87	413.334	2538.47	2539.65	2575.14
NEG_3747	[M-H]-	Caffeic acid hexoside	1.63876	1.38071	0.327347	341.087	2.292	Needs MS2 fragmentation for differentiation		Phenylpropanoids and polyketides	Cinnamic acids and derivatives	Hydroxycinnamic acids and derivatives	C15H18O9	WQSDYZZEIBAPIN-UHFFFAOYSA-N	C1=C(C=CC(=O)OC2C(C(C(C(CO)O2)O)O)O)C=C(C(=C1)O)O	564975	1.19168e+06	542850	97356.8	1.36266e+06	575673	485975	537968	502499	589785	420711	602902	565921	569460	572251
NEG_8908	[M-H]-	Camelliaside B	0.431726	0.309746	0.00536816	725.193	4.587						C32H38O19	LLPRITPJQPQXIR-UHFFFAOYSA-N	CC1C(C(C(C(O1)OCC2C(C(C(C(O2)OC3=C(OC4=CC(=CC(=C4C3=O)O)O)C5=CC=C(C=C5)O)OC6C(C(C(CO6)O)O)O)O)O)O)O)O	1403.1	76331	3037	1125.9	41073	66050.9	67717.6	77738.9	129182	136804	66640.8	132162	64429.7	66516.1	66509.7
NEG_3700	[M-H]-	Canrenone	0.332019	1.56041	0.106868	339.189	11.189			Lipids and lipid-like molecules	Steroids and steroid derivatives	Steroid lactones	C22H28O3	UJVLDDZCTMKXJK-AFDHUMPMSA-N	CC12CCC(=O)C=C2C=CC3[C@@H]1CCC4(C)[C@H]3CCC54CCC(=O)O5	17721.2	6813.12	19297.2	30858	12774.2	13578	8150.72	12332.1	10461.3	8917.45	12731.6	12159.9	14653.5	14235.3	14498
NEG_3966	[M-H]-	Chlorogenic acid	0.554141	0.331431	0.0425605	353.087	2.883		C00852	Organic oxygen compounds	Organooxygen compounds	Alcohols and polyols	C16H18O9	CWVRJTMFETXNAD-JUHZACGLSA-N		40978.9	92237.3	27856.7	23201.2	234246	178713	204630	196977	427735	189745	146107	636786	166158	166702	168878
NEG_868	[M-H]-	cis-Caffeic acid	0.754031	1.45904	0.241612	179.035	2.292	Needs MS2 fragmentation for differentiation		Phenylpropanoids and polyketides	Cinnamic acids and derivatives	Hydroxycinnamic acids and derivatives	C9H8O4	QAIPRVGONGVQAS-RQOWECAXSA-N	C1=C(/C=C\C(=O)O)C=C(C(=C1)O)O	114103	240991	117518	25037.1	267069	118886	91111.3	107062	97660	110684	84441.6	114649	116174	116189	117550
NEG_826	[M-H]-	Coniferyl aldehyde	0.174307	0.741724	0.0587519	177.055	4.08			Benzenoids	Phenols	Methoxyphenols	C10H10O3	DKZBBWMURDFHNE-UHFFFAOYSA-N	O=CC=CC1=CC=C(O)C(OC)=C1	10067.1	9406.36	9879.12	9011.68	9575.46	10521.7	10354.1	11477.5	10807.9	18215.6	10020.9	17942.4	11478.5	10122.2	10137.8
NEG_3456	[M-H]-	Corchorifatty acid F	0.040416	0.518392	0.101295	327.211	6.799			Lipids and lipid-like molecules	Fatty Acyls	Lineolic acids and derivatives	C18H32O5	MKYUCBXUUSZMQB-MKZMYESJSA-N	O=C(O)CCCCCCCC(O)C=CC(O)C(O)CC=CCC	19779.8	22519.3	12622.8	3441.05	30152.6	15992.3	60781.8	13380.3	18242.8	50544.2	41387.9	17263	21058	18494.4	18314.8
NEG_3407	[M-H]-	p-Coumaric acid 4-O-glucoside	1.07628	1.24501	0.608291	325.093	3.121			Organic oxygen compounds	Organooxygen compounds	Carbohydrates and carbohydrate conjugates	C15H18O8	LJFYQZQUAULRDF-UHFFFAOYSA-N	C1=C(C=CC(=C1)OC2C(C(C(C(CO)O2)O)O)O)C=CC(=O)O	774698	1.79501e+06	933387	62220.5	444031	386199	1.02092e+06	274593	456377	621714	355096	801823	674436	674646	692949
NEG_6863	[M-H]-	Caffeoyl quinic acid hexoside (tentative)	0.226727	0.603495	0.31606	515.138	2.926	Needs MS2 fragmentation verification		Phenylpropanoids and polyketides	Coumarins and derivatives	Coumarin glycosides	C22H28O14	QJGJAMWLRCWSIH-UHFFFAOYSA-N	COC1=CC2=C(C=C1OC3C(C(C(C(CO)O3)O)O)OC4C(C(C(C(CO)O4)O)O)O)OC(=O)C=C2	3049.43	7661.12	2622.76	968.319	48372.8	29870.4	22523.2	17299.1	29683.5	21615.8	12225.3	50001	16375.5	16985.2	16986.4
NEG_3642	[M-H]-	Coumaroyl quinic acid	0.0681586	0.500271	0.128827	337.091	3.403			Organic oxygen compounds	Organooxygen compounds	Alcohols and polyols	C16H18O8	XWRHBGVVCOSNKO-UHFFFAOYSA-N	C1=C(C=CC(=C1)O)C=CC(=O)OC2C(CC(CC2O)(C(=O)O)O)O	415.492	1656.27	352.76	150.728	4439.41	3683.01	2799.25	2127.37	4191.44	3804.14	1635.54	6826.04	2196.72	2198.36	2374.39
NEG_10027	[M-H]-	Cy 3-coumSamb-5-Glc	0.0770769	1.04672	0.884102	887.49	10.75			Phenylpropanoids and polyketides	Flavonoids	Flavonoid glycosides	[C41H45O22]+	JSYDBTWJIIAZPU-NEVABJEQSA-O		1057.97	2387.45	663.785	824.942	3942	2148.03	2531.5	1086.2	1557.67	1690.65	1632.61	2033.45	1586.09	1399.06	1584.66
NEG_2571	[M-2H]-	Cyanidin	0.0657513	0.501661	0.288451	285.037	6.149			Phenylpropanoids and polyketides	Flavonoids	Hydroxyflavonoids	C15H11O6	VEVZSMAEJFVWIL-UHFFFAOYSA-O	OC=1C=C(O)C=2C=C(O)C(=[O+]C2C1)C=3C=CC(O)=C(O)C3	0	12771.7	3516.68	116.656	525.988	2514.34	6058.78	3366.9	16385.8	2431.03	4565.77	5953.76	4441.39	4630.83	4618.31
NEG_9200	[M-2H]-	Cyanidin 3-(2G-glucosylrutinoside)	0.0701052	0.975181	0.970483	755.203	3.686						C33H41O20	MSUVUDCULKNUJL-UHFFFAOYNA-O	OC=1C=C(O)C=2C=C(OC3OC(COC4OC(C)C(O)C(O)C4O)C(O)C(O)C3OC5OC(CO)C(O)C(O)C5O)C(=[O+]C2C1)C=6C=CC(O)=C(O)C6	0	12736.5	65.2719	33.2187	4998.56	24883.1	4153.66	2502.31	5652.92	18830.7	3925.48	8738.79	5978.96	5980.74	6215.67
NEG_4381	[M-H]-	Cyproterone	0.124408	0.47666	0.091023	373.147	3.723			Lipids and lipid-like molecules	Steroids and steroid derivatives	Pregnane steroids	C22H27ClO3	DUSHUSLJJMDGTE-ZJPMUUANSA-N	CC(=O)[C@]1(CC[C@H]2[C@@H]3C=C(C4=CC(=O)[C@@H]5C[C@@H]5[C@]4(C)[C@H]3CC[C@@]21C)Cl)O	832.183	7094.28	1526.23	2189.21	20335.9	12235.3	11790.2	8777.41	13777.4	29500.7	12737.6	16172.9	10666.5	10669.9	11063.9
NEG_1801	[M-H]-	Cytidine	0.349964	0.870452	0.624191	242.077	0.815			Nucleosides, nucleotides, and analogues	Pyrimidine nucleosides		C9H13N3O5	UHDGCWIWMRVCDJ-XVFCMESISA-N	N=C1N=C(O)N(C=C1)C2OC(CO)C(O)C2O	25271.8	33744.2	22235.1	22784.1	97792.6	75429.5	65177.8	43499.8	50539.5	58538.2	54435.6	46329.9	50125	50133.3	50570.7
NEG_3344	[M-H]-	Cytidine 3'-monophosphate	0.400393	1.12065	0.281129	322.04	0.68		C05822	Organic oxygen compounds	Organooxygen compounds	Carbohydrates and carbohydrate conjugates	C9H14N3O8P	UOOOPKANIPLQPU-XVFCMESISA-N	C1=CN([C@H]2[C@@H]([C@@H]([C@@H](CO)O2)OP(=O)(O)O)O)C(=NC1=N)O	24956.2	38834	40797.7	40310	48741.5	37984.7	32586.6	35337.9	27949.7	33763	41827.3	35223.5	37934.8	37942.5	39468.1
NEG_1977	[M-H]-	Daidzein	0.158284	3.80716	0.441225	253.049	7.339		C10208	Phenylpropanoids and polyketides	Isoflavonoids	Isoflav-2-enes	C15H10O4	ZQSIJRDFPHDXIC-UHFFFAOYSA-N	C1=CC(=CC=C1C2=COC3=C(C2=O)C=CC(=C3)O)O	22.5083	229.739	17.6559	0	19133.4	1606.69	57.1248	725.822	4509.49	41.0032	143.961	41.1449	1641.75	1805.7	1806.22
NEG_8025	[M-H]-	Decahydrogambogic acid	0.139054	0.521151	0.0222951	637.369	10.669			Organoheterocyclic compounds	Benzopyrans	1-benzopyrans	C38H54O8	ZZGVJHSBRGZEML-UHFFFAOYSA-N	O=C(O)C(C)CCC12OC(C)(C)C3CC(CC4C(=O)C5=C(O)C=6C=CC(OC6C(=C5OC431)CCC(C)C)(C)CCCC(C)C)C2O	15009.3	24663.5	18188.8	12366.5	55809	49771.4	75328	42314	72309.3	49524.4	37625.8	60244.9	49888	49280.6	51067.9
NEG_2868	[M-H]-	Dehydroabietic acid	0.254298	0.878795	0.338974	299.201	10.518			Lipids and lipid-like molecules	Prenol lipids	Diterpenoids		NFWKVWVWBFBAOV-UHFFFAOYSA-N	CC(C)C1=CC2=C(C=C1)C3(CCCC(C3CC2)(C)C(=O)O)C	17535.2	13647.9	14470.5	15695.7	20474.3	18978.4	21386.6	28349.4	15576.9	16646.8	15996.4	16748.7	16247.5	16686.7	16665
NEG_4264	[M-H]-	Dehydroepiandrosterone sulfate	0.481108	2.93411	0.0248223	367.163	8.604		C04555	Lipids and lipid-like molecules	Steroids and steroid derivatives	Sulfated steroids	C19H28O5S	CZWCKYRVOZZJNM-USOAJAOKSA-N	O=C1CCC2C3CC=C4CC(OS(=O)(=O)O)CCC4(C)C3CCC12C	30881.5	28587.4	17680	22068.9	71939.9	36679.7	17218.1	5557.1	4161.66	6446.83	11492.5	25958.6	20496.5	20498.9	21022
NEG_2846	[M-H]-	Demethylwedelolactone	0.157024	0.14874	0.000289644	299.017	4.28						C15H8O7	LUTYTNLPIUCKBJ-UHFFFAOYSA-N	C1=C(C=C2C(=C1O)C3=C(C4=CC(=C(C=C4O3)O)O)C(=O)O2)O	0	1841.52	0	0	4791.5	2456.71	5765.42	9989.97	12640.2	8211.22	9099.46	15405.3	5770.7	6000.05	5986.85
NEG_3450	[M-H]-	Dihydrocoumaroyl Hexoside	0.384818	0.8469	0.588613	327.107	2.818			Organic oxygen compounds	Organooxygen compounds	Carbohydrates and carbohydrate conjugates	C15H20O8	FXEOLMWSBWXMSF-UHFFFAOYSA-N	C1=CC(=C(C=C1)OC2C(C(C(C(CO)O2)O)O)O)CCC(=O)O	50128.4	174343	44426.1	9432.39	143603	99289.3	129736	70960.6	102674	132163	72737.2	107175	91353.7	91374.9	92322.1
NEG_8884	[M-H]-	Dipalmitoylphosphatidylglycerol	0.20182	0.73042	0.115402	721.488	11.135			Lipids and lipid-like molecules	Glycerophospholipids	Glycerophosphoglycerols	C38H75O10P	BIABMEZBCHDPBV-UHFFFAOYSA-N		19057.1	17370.2	13346.2	12264	21095.1	17649.7	8927.11	24825.5	24405.3	34226	23606.4	21988.2	23862.1	24450.9	23862.3
NEG_3714	[M-H]-	Docosanoic acid	0.153059	0.893981	0.536259	339.323	12.947		C08281	Lipids and lipid-like molecules	Fatty Acyls	Fatty acids and conjugates	C22H44O2	UKMSUNONTOPOIO-UHFFFAOYSA-N	O=C(O)CCCCCCCCCCCCCCCCCCCCC	4317.17	5158.31	8255.87	7566.4	4021.92	10457.4	10441.7	6202.41	7637.14	6624.07	7360.6	6228.36	16489.3	15822.3	15820.6
NEG_3415	[M-H]-	Dodecylbenzenesulfonic acid	0.994568	1.57809	0.00423805	325.183	10.015			Benzenoids	Benzene and substituted derivatives	Benzenesulfonic acids and derivatives	C18H30O3S	KWXICGTUELOLSQ-UHFFFAOYSA-N	CCCCCCCCCCCCC1=CC=C(C=C1)S(=O)(=O)O	172747	138750	149672	122062	196819	225857	123863	98829.4	103492	103775	88619.9	118842	144011	144014	150073
NEG_2728	[M-H]-	Embelin	0.276442	1.32087	0.092468	293.174	8.882			Organic oxygen compounds	Organooxygen compounds	Carbonyl compounds	C17H26O4	IRSFLDGTOHBADP-UHFFFAOYSA-N	CCCCCCCCCCCC1=C(C(=O)C=C(C1=O)O)O	14941.2	12887.8	9519.35	13242.5	18056	19040.7	14476.8	8342.74	10775.4	9576.74	8074.86	15139.7	12770.8	13013.8	12989.1
NEG_5491	[M-H]-	Emodin-8-beta-D-glucoside	0.17077	0.606269	0.247534	431.095	4.913			Benzenoids	Anthracenes	Anthraquinones	C21H20O10	HSWIRQIYASIOBE-UHFFFAOYSA-N	O=C1C=2C=C(O)C=C(OC3OC(CO)C(O)C(O)C3O)C2C(=O)C4=C(O)C=C(C=C14)C	0	15258	102.812	0	31868	36937.6	13380.4	21984.6	26730.6	33101.6	20010.7	23619	17570.5	17573.3	18169.8
NEG_5349	[M-H]-	Eprosartan	0.108668	1.4272	0.588845	423.136	4.547		C07467	Benzenoids	Benzene and substituted derivatives	Benzoic acids and derivatives	C23H24N2O4S	OROAFUQRIXKEMV-LDADJPATSA-N	CCCCC1=NC=C(/C=C(\CC2=CC=CS2)/C(=O)O)N1CC3=CC=C(C=C3)C(=O)O	2233.86	3745.07	268.455	143.623	9058.19	18968.4	4832.44	4262.65	1975.45	5042.32	6661.68	1341	3805.6	4061.78	4039.69
NEG_2619	[M-H]-	Eriodictyol	0.216545	2.18298	0.417541	287.054	5.274		C05631	Phenylpropanoids and polyketides	Flavonoids	Flavans	C15H12O6	SBHXYTNGIZCORC-ZDUSSCGKSA-N	C1[C@H](OC2=CC(=CC(=C2C1=O)O)O)C3=CC(=C(C=C3)O)O	4104.71	204784	1929.35	3389.85	46574.4	40608	29015.8	19310.7	35754.9	18984.2	8807.87	26190.1	35029.1	35031.5	36900.8
NEG_5867	[M-H]-	Eriodictyol-7-O-glucoside	0.27964	0.97516	0.958321	449.11	4.266			Phenylpropanoids and polyketides	Flavonoids	Flavonoid glycosides	C21H22O11	RAFHNDRXYHOLSH-SFTVRKLSSA-N	C1=C(C=C(C(=C1)O)O)[C@@H]2CC(=O)C3=C(C=C(C=C3O)O[C@H]4[C@@H]([C@H]([C@@H]([C@@H](CO)O4)O)O)O)O2	0	56257.9	24.4678	0	68389.6	85068.3	19280.1	38981.1	47367.3	39254.3	27770.5	42429.8	35497.7	35555.6	36057.2
NEG_8993	[M-H]-	Erythromycin	0.0532294	0.611078	0.270959	734.476	11.879		C01912	Organic oxygen compounds	Organooxygen compounds	Carbohydrates and carbohydrate conjugates	C37H67NO13	ULGZDMOVFRHVEP-RWJQBGPGSA-N	CC[C@@H]1[C@](C)([C@@H]([C@@H](C)C(=O)[C@H](C)C[C@](C)([C@@H]([C@@H](C)[C@@H]([C@@H](C)C(=O)O1)O[C@H]2C[C@](C)([C@H]([C@H](C)O2)O)OC)O[C@H]3[C@@H]([C@H](C[C@@H](C)O3)N(C)C)O)O)O)O	36177.6	67434.4	8093.05	4008.51	1620.92	11305.3	53373.1	22485.4	26286.9	37088.6	24949.6	46329.3	25912.8	25937.1	26432.9
NEG_3690	[M-H]-	Esculin	0.0947347	0.862496	0.816066	339.071	3.357			Phenylpropanoids and polyketides	Coumarins and derivatives	Coumarin glycosides	C15H16O9	XHCADAYNFIFUHF-TVKJYDDYSA-N	C1=CC(=O)OC2=CC(=C(C=C21)O[C@H]3[C@@H]([C@H]([C@@H]([C@H](O3)CO)O)O)O)O	115.642	85.2985	134.147	31.3843	7985.72	4468.81	1906.52	1484.21	3193.49	3924.54	1649.9	2706.36	1863.9	1952.31	1863.34
NEG_4323	[M-H]-	FA 23:0;2O	0.0449533	0.623105	0.253436	369.335	12.253			Lipids and lipid-like molecules	Fatty Acyls	Fatty acids and conjugates	C23H46O3	JZWLIRVAYJRWLN-UHFFFAOYSA-N	O=C(O)C(O)CCCCCCCCCCCCCCCCCCCCC	1218.77	654.204	1759.36	1957.48	973.461	7064.34	4364.1	1908.07	2635.9	2734.91	5359.25	4868.27	7659.39	7236.77	7354.07
NEG_4008	[M-H]-	Feruloyl Hexoside	0.0840428	0.396515	0.0176723	355.102	3.144			Phenylpropanoids and polyketides	Cinnamic acids and derivatives	Hydroxycinnamic acids and derivatives	C16H20O9	JWRQVQWBNRGGPK-UHFFFAOYSA-N	COC1=CC(=CC=C1O)C=CC(=O)OC2C(C(C(C(CO)O2)O)O)O	972.232	2014.2	1078.26	1190.62	10496.7	10614.6	7259.5	9469.47	12294.4	16703.1	11108	9661.56	7598.65	7727.97	7727.66
NEG_5862	[M-H]-	Flavanomarein	0.334064	0.719535	0.544968	449.107	4.986			Phenylpropanoids and polyketides	Flavonoids	Flavonoid glycosides	C21H22O11	DGGOLFCPSUVVHX-RTHJTPBESA-N	C1=C(C=C(C(=C1)O)O)[C@@H]2CC(=O)C3=CC=C(C(=C3O2)O)O[C@H]4[C@@H]([C@H]([C@@H]([C@@H](CO)O4)O)O)O	0	22178.8	0	0	100639	96483.5	25942.5	38066.7	76393.2	47671.3	26442.9	90266	35507.3	36104.9	36096.8
NEG_5533	[M-H]-	Naringenin hexoside (tentative)	0.121285	0.1798	0.000335005	433.11	3.123	Needs MS2 fragmentation verification		Phenylpropanoids and polyketides	Flavonoids	Flavonoid glycosides	C21H22O10	DLIKSSGEMUFQOK-UHFFFAOYSA-N	C1=C(C=CC(=C1)O)C2CC(=O)C3=C(C=C(C=C3O)OC4C(C(C(C(CO)O4)O)O)O)O2	132.886	2055.74	0	0	2000.9	2763.83	6089.64	3766.37	7574.29	9389.28	4521.29	7331.83	2858.85	3126.77	3127.23
NEG_5970	[M-H]-	Flavin mononucleotide	0.0515999	0.629936	0.0806701	455.098	3.406		C00061	Nucleosides, nucleotides, and analogues	Flavin nucleotides		C17H21N4O9P	FVTCRASFADXXNN-SCRDCRAPSA-N	CC1=CC2=C(C=C1C)N(C[C@@H]([C@@H]([C@@H](COP(=O)(O)O)O)O)O)C3=NC(=O)N=C(C3=N2)O	2136.97	3717.29	1689.35	2232.79	6923.23	9729.46	7394.53	6703.9	7266.2	7401	6560.43	6629.12	5640.85	5693.96	5692.99
NEG_6491	[M-H]-	Flemiphilippinin A	0.111239	2.70276	0.128001	487.211	5.261						C30H32O6	VBTMMYSERQFPPK-UHFFFAOYSA-N	CC(=CCC1=C2C(=C(C3=C1OC=C(C3=O)C4=CC(=C(C=C4)O)O)O)C=C(C(O2)(C)C)C(C)(C)C=C)C	2028.1	2113.98	1088.26	396.887	5481.38	1296.6	721.833	0	108.187	551.774	1540.17	1667.87	1404.54	1483.14	1479.6
NEG_1280	[M-H]-	Galactaric acid	0.896964	0.99035	0.923998	209.03	0.599		C00879	Organic oxygen compounds	Organooxygen compounds	Carbohydrates and carbohydrate conjugates	C6H10O8	DSLZVSRJTYRBFB-DUHBMQHGSA-N	O=C(O)C(O)C(O)C(O)C(O)C(=O)O	200176	253270	137958	177106	212196	254688	215505	181154	189940	241714	220316	198804	233684	212980	233648
NEG_7388	[M-H]-	Galactose-uridine-5'-diphosphate	0.291341	0.810195	0.241043	565.045	0.604		C00052	Nucleosides, nucleotides, and analogues	Pyrimidine nucleotides	Pyrimidine nucleotide sugars	C15H24N2O17P2	HSCJRCZFDFQWRP-ABVWGUQPSA-N	C1=CN([C@H]2[C@@H]([C@@H]([C@@H](COP(=O)(O)OP(=O)(O)O[C@@H]3[C@@H]([C@H]([C@H]([C@@H](CO)O3)O)O)O)O2)O)O)C(=O)N=C1O	29978.7	22777	16872.5	27129.8	42871.7	54572.5	39001.7	41617.4	41776.2	45348.1	42063.3	29891.2	36929.5	38140.6	37386
NEG_2259	[M-H]-	Galangin	0.098883	0.210192	0.0035296	269.046	4.387	To be verified with standard reference materials	C10044	Phenylpropanoids and polyketides	Flavonoids	Flavones	C15H10O5	VCCRNZQBSJXYJD-UHFFFAOYSA-N	C1=CC=C(C=C1)C2=C(C(=O)C3=C(C=C(C=C3O2)O)O)O	0	3036.71	0	0	683.205	1884.16	1992.78	3398.24	4224.3	7427.58	5636.87	3981.83	2385.98	2499.92	2499.12
NEG_2117	[M-H]-	gamma-Glu-leu	0.184023	0.863717	0.370564	259.128	0.822			Organic acids and derivatives	Carboxylic acids and derivatives	Amino acids, peptides, and analogues	C11H20N2O5	MYFMARDICOWMQP-YUMQZZPRSA-N	O=C(O)C(N=C(O)CCC(N)C(=O)O)CC(C)C	8185.62	8465.73	8093	12663.1	7915.53	9902.55	15702.8	11950.4	8354.66	12572.6	8460.6	6898.26	9439.98	9557.34	9556.89
NEG_2438	[M-H]-	gamma-Linolenic acid	0.140845	0.068881	0.00815055	277.216	12.389		C06426	Lipids and lipid-like molecules	Fatty Acyls	Lineolic acids and derivatives	C18H30O2	VZCCETWTMQHEPK-QNEBEIHSSA-N	O=C(O)CCCCC=CCC=CCC=CCCCCC	409.187	843.431	252.612	418.425	725.757	979.107	3032.85	11403.9	12702	2711.66	5135.93	17691.7	4510.57	4665.32	4665
NEG_2737	[M-H]-	Gingerol	2.79899	0.871552	0.253812	293.177	7.512			Benzenoids	Phenols	Methoxyphenols	C17H26O4	NLDDIKRKFXEWBK-AWEZNQCLSA-N	CCCCC[C@@H](CC(=O)CCC1=CC(=C(C=C1)O)OC)O	2.04635e+06	2.48981e+06	1.86756e+06	1.87004e+06	2.47435e+06	2.15899e+06	2.17652e+06	1.9741e+06	2.17092e+06	3.19918e+06	2.07279e+06	3.21581e+06	2.20105e+06	2.21246e+06	2.21238e+06
NEG_8027	[M-H]-	Ginsenoside F1	0.196939	0.655455	0.0578009	637.429	12.407						C36H62O9	XNGXWSFSJIQMNC-UHFFFAOYNA-N	OCC1OC(OC(C)(CCC=C(C)C)C2CCC3(C)C2C(O)CC4C5(C)CCC(O)C(C)(C)C5C(O)CC43C)C(O)C(O)C1O	23193.9	24384.1	14255.5	13744.9	3341.74	22265.6	35508.9	20329	19111.3	26212.7	23599	29614.3	20884.8	20569.3	21837.5
NEG_9762	[M+FA-H]-	Ginsenoside F2	0.0747784	0.317889	0.0037634	829.486	12.384						C42H72O13	SWIROVJVGRGSPO-UHFFFAOYNA-N	OCC1OC(OC2CCC3(C)C(CCC4(C)C3CC(O)C5C(CCC54C)C(OC6OC(CO)C(O)C(O)C6O)(C)CCC=C(C)C)C2(C)C)C(O)C(O)C1O	2163.75	3997.5	356.992	333.054	0	2950.41	3086.54	6413.49	4375.25	7461.85	5224.36	4272.28	3697.37	3702.67	3790.45
NEG_9337	[M-H]-	Ginsenoside F3	0.0653463	0.366025	0.136191	769.479	11.721						C41H70O13	HJRVLGWTJSLQIG-UHFFFAOYNA-N	OC1COC(OCC2OC(OC(C)(CCC=C(C)C)C3CCC4(C)C3C(O)CC5C6(C)CCC(O)C(C)(C)C6C(O)CC54C)C(O)C(O)C2O)C(O)C1O	40.4039	2102.3	119.042	49.4714	4026.38	5239.11	10565.6	1743.06	2363.97	3756.26	1748.26	11451.1	4392.62	4743.39	4738.38
NEG_9856	[M+FA-H]-	Ginsenoside-Rg1	0.21696	0.295709	0.00134777	845.469	11.42						C42H72O14	YURJSTAIMNSZAE-UHFFFAOYNA-N	OCC1OC(OC2CC3(C)C(CC(O)C4C(CCC43C)C(OC5OC(CO)C(O)C(O)C5O)(C)CCC=C(C)C)C6(C)CCC(O)C(C)(C)C26)C(O)C(O)C1O	4815.31	17399.2	2020.78	2593.35	15673.6	16901.7	38594.7	25220.5	34629.2	27851.7	22673.4	51917.2	19709	20645.9	20623.5
NEG_9455	[M-H]-	Ginsenoside Rg2	0.0855071	0.741416	0.0759752	783.478	12.971						C42H72O13	AGBCLJAHARWNLA-UHFFFAOYNA-N	OCC1OC(OC2CC3(C)C(CC(O)C4C(CCC43C)C(O)(C)CCC=C(C)C)C5(C)CCC(O)C(C)(C)C25)C(OC6OC(C)C(O)C(O)C6O)C(O)C1O	2236.75	1596.93	2184.03	2275.31	1410.31	2362.31	1256.69	3212.39	2431.13	3127.7	3161.8	3084.06	1945.55	1965.26	2018.67
NEG_9300	[M-H]-	Ginsenoside Rg5	0.078973	0.729303	0.0979667	765.469	13.02						C42H70O12	NJUXRKMKOFXMRX-UHFFFAOYNA-N	OCC1OC(OC2C(O)C(O)C(OC2OC3CCC4(C)C(CCC5(C)C4CC(O)C6C(C(=CCC=C(C)C)C)CCC65C)C3(C)C)CO)C(O)C(O)C1O	2225.7	3527.45	2825.2	2489.06	2349.45	4669.48	3961.6	3160.88	3336.64	3430.53	4648.75	6261.06	2629.73	2670.06	2869.42
NEG_8469	[M+FA-H]-	Ginsenoside Rh1	0.0891981	0.457595	0.000193281	683.427	11.817						C36H62O9	RAQNTCRNSXYLAH-UHFFFAOYNA-N	OCC1OC(OC2CC3(C)C(CC(O)C4C(CCC43C)C(O)(C)CCC=C(C)C)C5(C)CCC(O)C(C)(C)C25)C(O)C(O)C1O	18220.4	27330.3	14926.7	16523	16725.9	40757.5	49777.3	41870.1	45440.6	53795.7	46682.5	56326.8	32323.3	33964.8	33940.2
NEG_8289	[M+FA-H]-	Ginsenoside Rh2 (S-FORM)	0.190379	0.596968	0.0180145	667.432	12.365						C36H62O8	CKUVNOCSBYYHIS-UHFFFAOYNA-N	OCC1OC(OC2CCC3(C)C(CCC4(C)C3CC(O)C5C(CCC54C)C(O)(C)CCC=C(C)C)C2(C)C)C(O)C(O)C1O	27675.7	31850.7	21706.9	20424.5	14041.8	43107.1	38384.5	39513.2	35478.1	40496.5	44845.9	67303.8	29660.6	29774.5	31628.9
NEG_1073	[M-H]-	Gluconic acid	0.88249	0.66703	0.0141827	195.051	0.611		C00257	Organic acids and derivatives	Hydroxy acids and derivatives	Medium-chain hydroxy acids and derivatives	C6H12O7	RGHNJXZEOKUKBD-SQOUGZDYSA-N	O=C(O)C(O)C(O)C(O)C(O)CO	422685	542279	389097	348213	662723	705062	619313	781551	745011	755106	1.04473e+06	656864	620918	667047	665251
NEG_2102	[M-H]-	Glucose 1-phosphate	0.885233	0.790426	0.134495	259.022	0.603			Organic oxygen compounds	Organooxygen compounds	Carbohydrates and carbohydrate conjugates	C6H13O9P	HXXFSFRBOHSIMQ-GASJEMHNSA-N	C([C@@H]1[C@H]([C@@H]([C@H](C(O1)OP(=O)(O)O)O)O)O)O	260066	288378	178020	317284	410682	530419	383684	412373	415763	469421	472397	357473	376899	379412	380040
NEG_480	[M-H]-	Glutamine	3.22033	1.11925	0.619614	145.063	0.633		C00064	Organic acids and derivatives	Carboxylic acids and derivatives	Amino acids, peptides, and analogues	C5H10N2O3	ZDXPYRJPNDTMRX-VKHMYHEASA-N	C(CC(=N)O)[C@@H](C(=O)O)N	3.69241e+06	2.69283e+06	1.39913e+06	2.38919e+06	1.05353e+06	1.78977e+06	2.01557e+06	2.06622e+06	1.76958e+06	2.09276e+06	2.6771e+06	1.00877e+06	2.06324e+06	2.21362e+06	2.17188e+06
NEG_2724	[M-H]-	Glutamylphenylalanine	0.714054	0.671577	0.221256	293.123	2.554			Organic acids and derivatives	Carboxylic acids and derivatives	Amino acids, peptides, and analogues	C14H18N2O5	XHHOHZPNYFQJKL-UHFFFAOYSA-N	C1=CC=C(C=C1)CC(C(=O)O)N=C(CCC(C(=O)O)N)O	129511	363870	36023.4	40703.9	568390	463005	301167	347293	482909	516045	327313	409965	328807	328922	332766
NEG_2519	[M-H]-	Guanosine	0.654927	0.701117	0.128179	282.085	0.839			Nucleosides, nucleotides, and analogues	Purine nucleosides		C10H13N5O5	NYHBQMYGNKIUIF-UUOKFMHZSA-N	C([C@@H]1[C@H]([C@H]([C@H](N2C=NC3=C2NC(=N)N=C3O)O1)O)O)O	151614	159845	124907	161429	0	272334	202564	219751	217778	215661	229507	155801	196686	198557	198539
NEG_4152	[M-H]-	Guanosine-5'-monophosphate	0.45894	0.959503	0.704002	362.044	0.684			Nucleosides, nucleotides, and analogues	Purine nucleotides	Purine ribonucleotides	C10H14N5O8P	RQFCJASXJCIDSX-UUOKFMHZSA-N	C([C@@H]1[C@H]([C@H]([C@H](N2C=NC3=C2NC(=N)N=C3O)O1)O)O)OP(=O)(O)O	35408.3	61060.8	58378.5	71415.1	79093	70412.7	73724.8	64523.7	56948.9	61075	63788.1	71567.6	66560.8	67493.9	67480
NEG_8213	[M-H]-	Gypsogenin-3-O-glucuronide	0.14314	0.850509	0.457901	659.389	11.454						C37H56O10	LHZZULHOQSQSJN-CDQBQGFXSA-N	C[C@]12CC[C@H]([C@](C1CC[C@@]3(C2CC=C4[C@]3(CC[C@@]5([C@@H]4CC(CC5)(C)C)C(=O)O)C)C)(C)C=O)O[C@H]6[C@@H]([C@H]([C@@H]([C@H](O6)C(=O)OC)O)O)O	6526.41	8231.67	7813.64	6043.43	5033.15	16038.8	13932.5	8002.05	8618.15	11134.3	8341.76	8391.59	6844.63	6846.62	6668.99
NEG_1829	[M-H]-	H-DL-xiIle-DL-xiIle-OH	0.145697	0.693715	0.156758	243.17	3.745			Organic acids and derivatives	Carboxylic acids and derivatives	Amino acids, peptides, and analogues	C12H24N2O3	BCVIOZZGJNOEQS-UHFFFAOYSA-N	CCC(C)C(C(=NC(C(C)CC)C(=O)O)O)N	14199.1	26640.4	14458.4	18734.6	26937.4	39565.4	51948.9	30512.8	24105.5	49356.9	24459.2	22200.5	28458.7	28462.8	28732.6
NEG_3498	[M-H]-	Helicid	0.104745	1.88898	0.232122	329.085	2.244						C13H16O7	OLZAGZCCJJBKNZ-VEGXAWMVSA-N	C1=CC(=CC=C1C=O)O[C@@H]2[C@@H]([C@@H]([C@@H]([C@H](O2)CO)O)O)O	5361.92	12236.6	4480.17	405.858	3889.28	2111.12	4542.88	1634.54	1546.62	2131.34	1293.26	3930.86	3722.75	3729.87	3834.93
NEG_3432	[M-H]-	Heneicosanoic acid	0.0915584	1.26195	0.717647	325.308	11.953			Lipids and lipid-like molecules	Fatty Acyls	Fatty acids and conjugates	C21H42O2	CKDDRHZIAZRDBW-UHFFFAOYSA-N	O=C(O)CCCCCCCCCCCCCCCCCCCC	542.407	27856.7	21092.3	2925.29	3006.47	9209.45	10810.6	450.701	26123.6	2327.22	9111.89	2392.29	9554.23	9555.82	9849.82
NEG_2279	[M-H]-	Heptadecanoic acid	0.102242	0.928944	0.863055	269.246	11.14			Lipids and lipid-like molecules	Fatty Acyls	Fatty acids and conjugates	C17H34O2	KEMQGTRYUADPNZ-UHFFFAOYSA-N	O=C(O)CCCCCCCCCCCCCCCC	5703.02	52354.7	27732.9	8450.31	8415.59	27935.9	32565.2	10352.1	47761.7	13126.7	22148.6	14627.2	25207.6	24858.7	26194.6
NEG_2599	[M-H]-	Hexadecanedioic acid	0.152255	0.963063	0.807382	285.208	9.237		C19615	Lipids and lipid-like molecules	Fatty Acyls	Fatty acids and conjugates	C16H30O4	QQHJDPROMQRDLA-UHFFFAOYSA-N	C(CCCCCCCC(=O)O)CCCCCCC(=O)O	5774.64	12805.9	7700.51	5577.18	8439.96	7731.75	7775.2	6395.51	9018.8	9687.16	7010.45	9985	7604.42	8147.31	8138.1
NEG_4829	[M+HCOO]-	Hexose + C10H19O2	0.334666	1.69337	0.00178612	395.191	3.744			Organic oxygen compounds	Organooxygen compounds	Carbohydrates and carbohydrate conjugates	C16H30O8	RPCUMNYZTIHHPA-UHFFFAOYSA-N	CC(C)(C1CCC(C)(C(C1)O)O)OC2C(C(C(C(CO)O2)O)O)O	21842.4	27329.4	16010.9	17649.9	17103.9	24451.1	9998.19	15010.8	13097	13425.3	11092.5	10832.1	17046.4	17473.4	17470.7
NEG_2850	[M-H]-	Hispidulin	0.064976	0.122105	0.0562952	299.056	6.262		C10058	Phenylpropanoids and polyketides	Flavonoids	O-methylated flavonoids	C16H12O6	IHFBPDAQLQOCBX-UHFFFAOYSA-N	COC1=C(C2=C(C=C1O)OC(=CC2=O)C3=CC=C(C=C3)O)O	0	213.24	0	0	1430.39	32.5415	1589.98	1391.35	4544.81	364.709	321.617	5514.86	1014.54	1105.22	1102.53
NEG_554	[M-H]-	Histidine	0.894804	1.11444	0.390971	154.062	0.63		C00135	Organic acids and derivatives	Carboxylic acids and derivatives	Amino acids, peptides, and analogues	C6H9N3O2	HNDVDQJCIGZPNO-YFKPBYRVSA-N	C(C1=CN=CN1)[C@@H](C(=O)O)N	185298	224424	138635	178350	137849	222782	179714	162087	150035	161432	211963	110450	164803	181449	181539
NEG_1020	[M-H]-	Hydron;2-hydroxypropane-1,2,3-tricarboxylate	0.253608	1.66375	0.115436	191.02	1.906			Organic acids and derivatives	Carboxylic acids and derivatives	Tricarboxylic acids and derivatives	C6H8O7	KRKNYBCHXYNGOX-UHFFFAOYSA-N	C(C(=O)O)C(CC(=O)O)(C(=O)O)O	16571.6	32253.9	11005.8	7636.76	21208.4	13478.9	8601.45	7896.06	18136.1	9223.67	10051.9	7491.44	17959.1	14246.8	17939.1
NEG_981	[M-H]-	Hydron;nonanedioate	0.53737	1.24295	0.384034	187.096	5.085			Lipids and lipid-like molecules	Fatty Acyls	Fatty acids and conjugates	C9H16O4	BDJRBEYXGGNYIS-UHFFFAOYSA-N	C(CCCC(=O)O)CCCC(=O)O	57574.3	56829.8	40568.9	29273.7	114547	55938.1	42541.7	37621.9	45441.8	55567	40383.1	63838.6	50956.7	50976.7	51640
NEG_2738	[M-H]-	Hydron;tetradecyl sulfate	0.805454	1.12583	0.454431	293.178	10.023			Organic acids and derivatives	Organic sulfuric acids and derivatives	Sulfuric acid esters	C14H30O4S	URLJMZWTXZTZRR-UHFFFAOYSA-N		120831	129367	114927	111008	198193	183999	186629	105449	125586	115499	92427.1	136804	136025	136051	141921
NEG_4762	[M-H]-	Hyodeoxycholic acid	0.163139	1.07289	0.668546	391.285	11.134			Lipids and lipid-like molecules	Steroids and steroid derivatives	Bile acids, alcohols and derivatives	C24H40O4	DGABKXLVXPYZII-SIBKNCMHSA-N	C[C@H](CCC(=O)O)[C@H]1CC[C@@H]2[C@@]1(CC[C@H]3[C@H]2C[C@@H]([C@H]4[C@@]3(CC[C@H](C4)O)C)O)C	6787.52	11920.5	8390.7	6324.12	4106.34	6867.86	7461.26	5754.55	8326.4	6401.63	6040.92	7395.92	7224.61	6747.87	7298.15
NEG_3870	[M-H]-	Inosinic acid	0.130778	0.648228	0.257906	347.168	5.159		C06665	Nucleosides, nucleotides, and analogues	Purine nucleotides	Purine ribonucleotides	C10H13N4O8P	GRSZFWQUAKGDAV-KQYNXXCUSA-N		2443.51	5436.24	2885.82	2076.67	18291.7	6810.2	10279.6	5840.35	9944.46	9716.77	7168.88	15585.2	7269.45	7275.05	7510.94
NEG_3374	[M-H]-	Isobavachalcone	0.672907	1.1772	0.689435	323.134	2.779		C08648	Phenylpropanoids and polyketides	Linear 1,3-diarylpropanoids	Chalcones and dihydrochalcones	C20H20O4	DUWPGRAKHMEPCM-IZZDOVSWSA-N	CC(=CCC1=C(C=CC(=C1O)C(=O)/C=C/C2=CC=C(C=C2)O)O)C	75374.3	78788.7	60208.5	80956.8	277598	391373	138786	104863	146751	201252	119223	108273	136365	136405	138647
NEG_6859	[M-H]-	Isochlorogenic acid A	0.0255885	0.453169	0.21772	515.118	3.924			Organic oxygen compounds	Organooxygen compounds	Alcohols and polyols	C25H24O12	KRZBCHWVBQOTNZ-RDJMKVHDSA-N	C1C(C[C@H](C([C@@H]1OC(=O)/C=C/C2=CC(=C(C=C2)O)O)O)OC(=O)/C=C/C3=CC(=C(C=C3)O)O)(O)C(=O)O	9327.04	15140.1	8956.42	4744.73	3440.15	1265.58	2768.77	13692.6	21592.9	6329.54	6511.61	43713.9	11240.7	11540.6	11529.6
NEG_6856	[M-H]-	Isochlorogenic acid B	0.0611037	0.517639	0.220897	515.117	4.094						C25H24O12	UFCLZKMFXSILNL-WIYVNLJQSA-N	C1[C@H]([C@H](C(C[C@]1(C(=O)O)O)OC(=O)/C=C/C2=CC(=C(C=C2)O)O)OC(=O)/C=C/C3=CC(=C(C=C3)O)O)O	18194.4	25195.7	17865.2	12279.3	23733.5	5925.95	14965.1	21248.5	39557.1	18107.5	15633.2	89843.6	22802	22802.9	23372.9
NEG_6113	[M-H]-	Isoquercitrin	0.0674938	0.701994	0.458374	463.083	4.655		C05623	Phenylpropanoids and polyketides	Flavonoids	Flavonoid glycosides	C21H20O12	OVSQVDMCBVZWGM-QSOFNFLRSA-N	O=C1C(OC2OC(CO)C(O)C(O)C2O)=C(OC=3C=C(O)C=C(O)C13)C=4C=CC(O)=C(O)C4	173.726	7374.5	34.8596	33.9651	3430.19	2869.34	1925.77	2835.81	3529.97	3407.21	2754.54	5371.05	2470.03	2877.66	2876.06
NEG_2585	[M-H]-	Isosakuranetin	0.12075	0.0286557	0.000210295	285.076	6.981		C05334	Phenylpropanoids and polyketides	Flavonoids	O-methylated flavonoids	C16H14O5	HMUJXQRRKBLVOO-AWEZNQCLSA-N	COC1=CC=C(C=C1)[C@@H]2CC(=O)C3=C(C=C(C=C3O2)O)O	0	0	0	0	529.417	309.489	3851.8	3839.6	5603.19	8576.65	2782.16	4622	2142.18	2220.54	2216.81
NEG_2572	[M-H]-	Kaempferol	0.161797	0.200931	0.000754256	285.039	5.006		C05903	Phenylpropanoids and polyketides	Flavonoids	Flavones	C15H10O6	IYRMWMYZSQPJKC-UHFFFAOYSA-N	C1=CC(=CC=C1C2=C(C(=O)C3=C(C=C(C=C3O)O)O2)O)O	75.602	5605.63	205.385	757.48	2742.88	2029.12	6402.29	8716.17	15027.8	10163.6	6115.66	10390.4	4759.06	4816.5	4869.64
NEG_7779	[M-H]-	Kaempferol 3,7-diglucoside	0.664958	0.758463	0.215333	609.157	7.512			Phenylpropanoids and polyketides	Flavonoids	Flavonoid glycosides	C27H30O16	XFFQVRFGLSBFON-DEFKTLOSSA-N		175405	200343	134590	136599	183628	162779	154771	145299	171554	315846	162404	359805	169456	180712	180633
NEG_6075	[M-H]-	Kaempferol 3-glucuronide	0.120201	1.64301	0.064546	461.067	2.341			Phenylpropanoids and polyketides	Flavonoids	Flavonoid glycosides	C21H18O12	FNTJVYCFNVUBOL-ZUGPOPFOSA-N	C1=CC(=CC=C1C2=C(C(=O)C3=C(C=C(C=C3O)O)O2)O[C@H]4[C@@H]([C@H]([C@@H]([C@@H](C(=O)O)O4)O)O)O)O	3037.55	4162.27	3951.2	1251.64	4490.6	2193.98	3152.99	1751.3	1108.05	2001.82	1276.19	2326.89	3051.18	3005.1	3003.38
NEG_7771	[M-H]-	Kaempferol 3-O-sophoroside	0.064737	0.358692	0.0477233	609.158	5.336						C27H30O16	LKZDFKLGDGSGEO-UHFFFAOYNA-N	O=C1C(OC2OC(CO)C(O)C(O)C2OC3OC(CO)C(O)C(O)C3O)=C(OC=4C=C(O)C=C(O)C14)C=5C=CC(O)=CC5	0	70.6554	0	0	4451.75	3229.65	1371.99	2530.51	4247.64	5711.7	4085.16	3665	1843.31	1844.84	1988.36
NEG_7031	[M-H]-	Kukoamine A	0.0482395	0.281389	0.0212174	529.297	3.317						C28H42N4O6	IOLDDENZPBFBHV-UHFFFAOYSA-N	C1=CC(=C(C=C1CCC(=O)NCCCNCCCCNCCCNC(=O)CCC2=CC(=C(C=C2)O)O)O)O	237.709	1643.26	270.749	300.862	417.802	149.061	3460.66	788.936	2011.48	2099.2	1623.39	746.854	1746.83	1925	1752.29
NEG_4671	[M+HCOO]-	Laricin	0.198603	0.576283	0.331137	387.127	2.82			Organic oxygen compounds	Organooxygen compounds	Carbohydrates and carbohydrate conjugates	C16H22O8	SFLMUHDGSQZDOW-UHFFFAOYSA-N	COC1=CC(=CC=C1OC2C(C(C(C(CO)O2)O)O)O)C=CCO	0	1086.44	68.9601	0	39822.8	26304	24741.4	13281.9	26323	13745.1	7403.68	31256.7	12715	12715	13101.3
NEG_2201	[M-H]-	Lauryl sulfate	0.156333	2.08693	0.183121	265.144	7.662			Organic acids and derivatives	Organic sulfuric acids and derivatives	Sulfuric acid esters	C12H26O4S	MOTZDAYCYVMXPC-UHFFFAOYSA-N	CCCCCCCCCCCCOS(=O)(=O)O	15888.9	16444.3	3121.31	2758.8	3718.02	3411.42	3179	2842.72	3021.7	4441.14	3168.71	5073.77	10944.1	11370	11361.4
NEG_3270	[M-H]-	Lecanoric acid	0.218763	0.268488	0.0184314	317.066	5.916		C02868	Phenylpropanoids and polyketides	Depsides and depsidones		C16H14O7	HEMSJKZDHNSSEW-UHFFFAOYSA-N	O=C(O)C1=C(O)C=C(OC(=O)C=2C(O)=CC(O)=CC2C)C=C1C	65.6219	23474	76.6899	0	2209.14	5027.32	16722.1	17775.8	31058.8	13583.8	9558.92	26213.6	11301.4	11697.7	11301.6
NEG_6614	[M-H]-	Leukotriene D4	0.0777543	0.134497	0.0410811	495.255	5.7			Lipids and lipid-like molecules	Fatty Acyls	Eicosanoids	C25H40N2O6S	YEESKJGWJFYOOK-IJHYULJSSA-N	CCCCC/C=C\C/C=C\C=C\C=C\[C@H]([C@H](CCCC(=O)O)O)SC[C@@H](C(=NCC(=O)O)O)N	0	0	0	0	2450.05	440.806	2080.1	2919.46	5060.53	554.232	1782.66	9096.84	1073.82	1435.07	1381.29
NEG_7793	[M-H]-	L-Glutathione (oxidized form)	0.142556	0.357868	0.00788717	611.139	0.675			Organic acids and derivatives	Carboxylic acids and derivatives	Amino acids, peptides, and analogues	C20H32N6O12S2	YPZRWBKMTBYPTK-BJDJZHNGSA-N	O=C(O)CN=C(O)C(N=C(O)CCC(N)C(=O)O)CSSCC(N=C(O)CCC(N)C(=O)O)C(O)=NCC(=O)O	6937.56	3774.64	3853.72	4536.57	30179.1	46719.9	41237.8	52169.9	57343.1	52637	34785.2	30087	31672.6	29593.9	31668.1
NEG_2997	[M-H]-	L-Glutathione (reduced form)	1.58001	1.05254	0.483718	306.077	0.69			Organic acids and derivatives	Carboxylic acids and derivatives	Amino acids, peptides, and analogues	C10H17N3O6S	RWSXRVCMGQZWBV-WDSKDSINSA-N	O=C(O)CN=C(O)C(N=C(O)CCC(N)C(=O)O)CS	548232	515285	433661	500555	674520	528928	548719	432307	495891	500906	532496	531079	493970	505274	497596
NEG_3649	[M-H]-	Licochalcone A	0.130221	0.177156	0.00948807	337.149	2.549						C21H22O4	KAZSKMJFUPEHHW-DHZHZOJOSA-N	CC(C)(C=C)C1=C(C=C(C(=C1)/C=C/C(=O)C2=CC=C(C=C2)O)OC)O	0	907.869	46.2564	20.89	5281.68	2873.04	2854.92	4706.12	15551.1	8080.81	6889.12	13452.8	3537.51	4146.79	4131.58
NEG_9708	[M-H]-	Licoricesaponin H2	0.0909929	0.303241	0.000424527	821.406	9.11						C42H62O16	LPLVUJXQOOQHMX-UHFFFAOYNA-N	O=C(O)C1OC(OC2C(OC(C(=O)O)C(O)C2O)OC3CCC4(C)C5C(=O)C=C6C7CC(C(=O)O)(C)CCC7(C)CCC6(C)C5(C)CCC4C3(C)C)C(O)C(O)C1O	1213.9	3235.01	127.653	574.636	2825.93	4462.39	7071.64	5493.67	5988.2	9370.88	5549.45	7548.06	4034.63	4034.47	4221.78
NEG_2468	[M-H]-	Linoleic acid	0.10596	0.856996	0.639959	279.23	13.827		C01595	Lipids and lipid-like molecules	Fatty Acyls	Lineolic acids and derivatives	C18H32O2	OYHQOLUKZRVURQ-HZJYTTRNSA-N	CCCCC/C=C\C/C=C\CCCCCCCC(=O)O	2936.18	4120.24	2664.83	5844.26	109.172	10224.8	5580.96	5837.72	3421.23	6364.34	3665.47	5351.53	5231.02	5239.24	5412.96
NEG_2434	[M-H]-	Linolenic acid	0.132943	3.54146	0.206483	277.215	9.611		C06427	Lipids and lipid-like molecules	Fatty Acyls	Lineolic acids and derivatives	C18H30O2	DTOSIQBPPRVQHS-PDBXOOCHSA-N	O=C(O)CCCCCCCC=CCC=CCC=CCC	1480.5	2058.74	1489.43	215.973	9433.56	1455.66	886.272	121.778	270.906	183.356	416.813	2676.59	1492.33	1503.49	1503.29
NEG_2589	[M-H]-	Loureirin A	0.160821	0.897599	0.467487	285.115	7.962						C17H18O4	RSAIVLRELNGZEY-UHFFFAOYSA-N	COC1=CC(=C(C=C1)CCC(=O)C2=CC=C(C=C2)O)OC	6256.56	7704.2	5488.61	5097.14	9111.88	7731.22	5976	6546.89	6754.46	9227.2	6488.18	11118.7	6603.99	6611.27	6771.5
NEG_6406	[M-H]-	LPG 16:1	0.0335365	0.538875	0.0914609	481.256	10.127						C22H43O9P	JSKJPUCKVIJTKI-UHFFFAOYSA-N	O=C(OCC(O)COP(=O)(O)OCC(O)CO)CCCCCCCC=CCCCCCC	3212.42	12884.3	2607.89	4744.62	8999.59	9342.24	23105.9	7999.88	11347.7	10609.6	5677.92	18811.2	9433.64	9441.29	9608.05
NEG_7659	[M-H]-	LPI 18:2	0.178371	0.45124	0.0336291	595.287	9.99						C27H49O12P	SAHCQBPGXQFTRA-UHFFFAOYSA-N	O=C(OCC(O)COP(=O)(O)OC1C(O)C(O)C(O)C(O)C1O)CCCCCCCC=CCC=CCCCCC	46061.5	76057.4	20190	13691.3	6196.59	13139.7	58912.2	66779.4	59124.9	104367	66649.5	32732.4	45374.5	45397.6	46151.5
NEG_6924	[M-H]-	LPS 18:2	0.211789	0.891342	0.304682	520.266	10.021						C24H44NO9P	HLISFLFEEBTXRV-UHFFFAOYSA-N	O=C(OCC(O)COP(=O)(O)OCC(N)C(=O)O)CCCCCCCC=CCC=CCCCCC	10341.4	11388.4	11964.2	14218.7	8963.48	10657.5	16475	10980.5	10749	14479.9	9857.92	13223.9	11572.1	11080.9	11080.8
NEG_254	[M-H]-	L-Threonine	0.559075	0.943615	0.580914	118.051	0.636		C00188	Organic acids and derivatives	Carboxylic acids and derivatives	Amino acids, peptides, and analogues	C4H9NO3	AYFVYJQAPQTCCC-GBXIJSLDSA-N	O=C(O)C(N)C(O)C	107977	95222.9	61713.2	57878.6	74895.3	83344.1	74890.1	93510.1	89012.3	79494.2	89152.7	83715.6	84481.8	85413.6	86309.9
NEG_5823	[M-H]-	Luteolin-7-O-glucoside (Cynaroside)	0.0869762	0.459545	0.384709	447.087	4.579						C21H20O11	PEFNSGRTCBGNAN-UHFFFAOYNA-N	O=C1C=C(OC2=CC(OC3OC(CO)C(O)C(O)C3O)=CC(O)=C12)C=4C=CC(O)=C(O)C4	0	131.112	0	0	7183.82	1205.79	230.822	1879.81	5648.08	739.367	1077.51	8966.07	2326.69	2358.23	2357.53
NEG_7626	[M-H]-	Luteolin 7-O-rutinoside	0.0285245	1.27836	0.755338	593.146	3.684			Phenylpropanoids and polyketides	Flavonoids	Flavonoid glycosides	C27H30O15	MGYBYJXAXUBTQF-FOBVWLSUSA-N	O=C1C=C(OC2=CC(OC3OC(COC4OC(C)C(O)C(O)C4O)C(O)C(O)C3O)=CC(O)=C12)C=5C=CC(O)=C(O)C5	0	1650.88	0	0	596.375	3372.24	436.094	174.78	421.036	2218	241.982	903.968	518.478	518.93	542.246
NEG_10230	[M-H]-	Madecassoside	0.049486	0.243656	0.0195755	973.491	11.473						C48H78O20	BNMGUJRJUUDLHW-UHFFFAOYNA-N	O=C(OC1OC(COC2OC(CO)C(OC3OC(C)C(O)C(O)C3O)C(O)C2O)C(O)C(O)C1O)C45CCC(C)C(C)C5C6=CCC7C8(C)CC(O)C(O)C(C)(CO)C8C(O)CC7(C)C6(C)CC4	57.7965	952.986	0	0	510.132	643.35	1054.67	533.754	865.156	2568.87	1212.43	2647.58	928.064	770.201	938.777
NEG_10087	[M-H]-	MCLA	0.0184314	0.34399	0.00219386	908.46	5.468						C46H67N7O12	DIAQQISRBBDJIM-DRSCAGMXSA-N	CC(C)C[C@H]\1/C(=N/[C@H]([C@H](C)/C(=N/[C@@H](C)/C(=N/[C@@H](/C=C/C(=C/[C@H](C)[C@H](CC2=CC=CC=C2)OC)/C)[C@H](C)/C(=N/[C@H](CCC(=O)N(C)C(=C)/C(=N/[C@H](C)/C(=N1)/O)/O)C(=O)O)/O)/O)/O)C(=O)O)/O	0	0	1070.78	650.489	1653.63	1290.46	2227.81	1386.91	3087.57	2590.98	2235.69	2033.51	1435.27	1362.8	1412
NEG_10260	[M-H]-	MCLF	0.100962	5.99276	0.231932	984.522	10.541						C52H71N7O12	FEVBMCJUKWWWBT-BNIOFCGNSA-N	CC(C)CC\1/C(=N/C(C(C)/C(=N/C(CC2=CC=CC=C2)/C(=N/C(/C=C/C(=C/C(C)C(CC3=CC=CC=C3)OC)/C)C(C)/C(=N/C(CCC(=O)N(C)C(=C)/C(=N/C(C)/C(=N1)/O)/O)C(=O)O)/O)/O)/O)C(=O)O)/O	116.204	379.728	0	37.6238	6121.44	2542.95	41.2305	200.452	252.221	520.572	480.507	39.8597	1110.39	946.57	1110.43
NEG_658	[M-H]-	Meglutol	0.207806	0.641235	0.00694584	161.045	0.822		C03761	Lipids and lipid-like molecules	Fatty Acyls	Fatty acids and conjugates	C6H10O5	NPOAOTPXWNWTSH-UHFFFAOYSA-N	CC(CC(=O)O)(CC(=O)O)O	30415.6	34637.5	21049.4	20119.3	27162	42701.6	39784.9	46544.5	47038.8	49508.2	57856.7	33870.2	38688.1	38693.8	39039.4
NEG_502	[M-H]-	Methionine	0.495448	1.81152	0.00237288	148.042	0.817		C00073	Organic acids and derivatives	Carboxylic acids and derivatives	Amino acids, peptides, and analogues	C5H11NO2S	FFEARJCKVFRZRR-BYPYZUCNSA-N	O=C(O)C(N)CCSC	43945.9	21994.5	30171.6	35009.5	45614.8	45055.1	22566.5	21521.6	19698.3	22801.7	20857.3	14988.4	27473	27477.4	27696.7
NEG_6860	[M+Cl]-	Methyl (3R,4R,5R)-5-[(2R,3R,4S,5S,6R)-4,5-dihydroxy-6-(hydroxymethyl)-3-[(E)-3-phenylprop-2-enoyl]oxyoxan-2-yl]oxy-3,4-dihydroxycyclohexene-1-carboxylate	0.0601869		0.306625	515.135	1.36			Lipids and lipid-like molecules	Fatty Acyls	Fatty acyl glycosides	C23H28O11	DWQNDLRNUNNJHX-NZNOAPCVSA-N	O=C(OC1C(OC(CO)C(O)C1O)OC2CC(=CC(O)C2O)C(=O)OC)C=CC=3C=CC=CC3	205.626	182.093	139.85	69.9363	0	9363.01	0	0	0	0	0	0	9373.27	9652.45	9657.35
NEG_3247	[M-H]-	Methyl hexadecanoate	0.123054	1.12679	0.442775	315.251	9.38						C17H34O2	FLIACVVOZYBSBS-UHFFFAOYSA-N	CCCCCCCCCCCCCCCC(=O)OC	3519.71	3601.49	2701.05	2422.21	4571.04	2695.23	2628.54	1760.69	3293.23	3718.07	2304.38	3610.35	2632.37	2641.27	2734.62
NEG_359	[M-H]-	Methylsuccinic acid	0.0508577	0.621849	0.107539	131.035	1.196		C08645	Lipids and lipid-like molecules	Fatty Acyls	Fatty acids and conjugates	C5H8O4	WXUAQHNMJWJLTG-UHFFFAOYSA-N	CC(CC(=O)O)C(=O)O	3152.44	6630.08	3524.58	2049.76	237.382	8429.45	6506.43	5563.87	6828.84	8311.41	7440.4	3981.71	4786.93	5046.94	5045.51
NEG_3474	[M-H]-	Metolachlor ethanesulfonic acid	0.0701791	160.316	0.341761	328.119	4.802			Benzenoids	Benzene and substituted derivatives	Anilides	C15H23NO5S	CIGKZVUEZXGYSV-UHFFFAOYSA-N	CCC1=C(C(=CC=C1)C)N(C(C)COC)C(=O)CS(=O)(=O)O	48.1814	97030.4	0	0	307.068	0	0	0	31.563	423.52	0	152.377	6853.58	6851.57	7379.86
NEG_9278	[M-H]-	Momordin Ic	0.0666912	1.36804	0.6652	763.413	5.017						C41H64O13	HWYBGIDROCYPOE-WEAQAMGWSA-N	C[C@]12CC[C@@H](C([C@@H]1CC[C@@]3([C@@H]2CC=C4[C@]3(CC[C@@]5([C@H]4CC(CC5)(C)C)C(=O)O)C)C)(C)C)O[C@H]6[C@@H]([C@H]([C@@H]([C@H](O6)C(=O)O)O)O[C@H]7[C@@H]([C@H]([C@@H](CO7)O)O)O)O	0	461.682	0	0	3738.54	4709.92	1056.2	1044.29	1235.65	1651.78	1205.31	319.814	990.68	1134.29	1128.38
NEG_3295	[M-H]-	Mycophenolic acid	0.0724147	0.185855	0.00341953	319.118	2.412		C20380	Organoheterocyclic compounds	Isocoumarans	Isobenzofuranones	C17H20O6	HPNSFSBZBAHARI-RUDMXATFSA-N	C/C(=C\CC1=C(C2=C(COC2=O)C(=C1OC)C)O)/CCC(=O)O	0	186.792	0	0	50.8093	4365.33	4050.19	2652.72	4747.38	3887.37	3223.58	6205	1604.35	1604.81	1628.22
NEG_4681	[M-H]-	Mycophenolic acid IV	0.140364	1.4439	0.439528	387.188	7.173			Lipids and lipid-like molecules	Prenol lipids	Terpene lactones	C22H28O6	NEGCNVRPGPHOAR-CCLLZULESA-N	O=C1OCC2=C1C(O)=C(C(OC)=C2C)CC=C(C)CCC=C(C)CCC(=O)O	1674.05	2751.53	2202.47	1461.77	11503.7	5710.9	3567.1	2279.71	2018.76	3249.41	3602.87	2807.23	3111.75	2881.78	3111.77
NEG_1612	[M-H]-	Myristic acid	0.280574	1.27038	0.277605	227.202	10.729		C06424	Lipids and lipid-like molecules	Fatty Acyls	Fatty acids and conjugates	C14H28O2	TUNFSRHWOTWDNC-UHFFFAOYSA-N	O=C(O)CCCCCCCCCCCCC	15100.5	32345.8	28094.4	13306.8	21223.5	27487.8	21501.7	11340.3	30287.7	11944.9	17206.1	16000.5	20790.2	21732.7	20932.3
NEG_1935	[M-H]-	N-(4-Aminobutyl)-3-(3,4-dihydroxyphenyl)prop-2-enamide	0.03748	0.486243	0.470729	249.123	2.163			Phenylpropanoids and polyketides	Cinnamic acids and derivatives	Hydroxycinnamic acids and derivatives	C13H18N2O3	KTZNZCYTXQYEHT-UHFFFAOYSA-N	C(CCN=C(C=CC1=CC=C(C(=C1)O)O)O)CN	148.358	2065.5	318.056	0	4010.98	43555.8	14169.5	3085.69	5384.87	63459	11219.4	5713.85	11581.1	11590.4	12031.5
NEG_985	[M-H]-	N6-Acetyl-L-lysine	0.205201	1.07314	0.791889	187.108	0.701		C02727	Organic acids and derivatives	Carboxylic acids and derivatives	Amino acids, peptides, and analogues	C8H16N2O3	DTERQYGMUDWYAZ-ZETCQYMHSA-N	O=C(O)C(N)CCCCN=C(O)C	10471.4	10326.3	6482.47	7926.43	19721.7	24277.5	13612.8	11913.6	12203	16523.4	14482.8	5072.04	13061.9	12542.5	13060.8
NEG_346	[M-H]-	N-Acetyl-L-alanine	0.143105	0.959232	0.873534	130.049	0.701			Organic acids and derivatives	Carboxylic acids and derivatives	Amino acids, peptides, and analogues	C5H9NO3	KTHDTJVBEPMMGL-VKHMYHEASA-N	O=C(O)C(N=C(O)C)C	6383.62	6865.92	4042.33	4650.93	9605.59	10936.3	4334.28	7125.7	5841.18	10012.2	13172.5	3804.51	7903.08	7909.31	8179.39
NEG_7904	[M-H]-	Narcissin	0.184387	0.507891	0.188334	623.16	5.11			Phenylpropanoids and polyketides	Flavonoids	Flavonoid glycosides	C28H32O16	UIDGLYUNOUKLBM-GEBJFKNCSA-N	C[C@H]1[C@@H]([C@H]([C@H]([C@@H](O1)OC[C@@H]2[C@H]([C@@H]([C@H]([C@@H](O2)OC3=C(OC4=CC(=CC(=C4C3=O)O)O)C5=CC(=C(C=C5)O)OC)O)O)O)O)O)O	0	3454.84	46.6608	0	32740.9	21897.3	9508.97	13780.1	24268.1	23753.3	13048	30114.1	11843	12573.3	12563
NEG_7508	[M-H]-	Naringenin-7-O-rutinoside	0.333515	0.329284	0.0501775	579.169	4.819						C27H32O14	HXTFHSYLYXVTHC-UHFFFAOYNA-N	O=C1C2=C(O)C=C(OC3OC(COC4OC(C)C(O)C(O)C4O)C(O)C(O)C3O)C=C2OC(C5=CC=C(O)C=C5)C1	0	4576.68	0	0	87587	70057.8	30863.8	73190.5	141697	59536	54228.4	133134	43680.3	43702.2	44326.5
NEG_2312	[M-H]-	Naringenin chalcone	0.717762	0.354695	0.117407	271.06	5.185		C06561	Phenylpropanoids and polyketides	Linear 1,3-diarylpropanoids	Chalcones and dihydrochalcones	C15H12O5	YQHMWTPYORBCMF-ZZXKWVIFSA-N	C1=CC(=CC=C1/C=C/C(=O)C2=C(C=C(C=C2O)O)O)O	128.457	530036	1211.57	483.685	9894.58	9567.18	131537	225651	283827	448037	233813	231492	164011	166688	166606
NEG_7510	[M-H]-	Naringin	0.151525	0.44653	0.0618264	579.172	4.606		C09789	Phenylpropanoids and polyketides	Flavonoids	Flavonoid glycosides	C27H32O14	DFPMSGMNTNDNHN-ZPHOTFPESA-N	O=C1C2=C(O)C=C(OC3OC(CO)C(O)C(O)C3OC4OC(C)C(O)C(O)C4O)C=C2OC(C5=CC=C(O)C=C5)C1	0	5668.81	39.2887	0	19825	15148.4	12860.5	13196.6	20215.3	15865.1	8807.61	20160.5	10406.6	10828.1	10776.3
NEG_4223	[M-H]-	Nervonic acid	0.153278	1.91086	0.428785	365.269	10.273		C08323	Lipids and lipid-like molecules	Fatty Acyls	Fatty acids and conjugates	C24H46O2	GWHCXVQVJPWHRF-KTKRTIGZSA-N	CCCCCCCC/C=C\CCCCCCCCCCCCCC(=O)O	1414.24	2996.35	1046.45	683.935	15909.8	3032.86	3594.61	950.961	1922.82	1831.36	1585.81	3241.33	3468.82	3473.3	2835.83
NEG_7627	[M-H]-	Nicotiflorin	0.499304	0.573816	0.25133	593.148	5.038			Phenylpropanoids and polyketides	Flavonoids	Flavonoid glycosides	C27H30O15	RTATXGUCZHCSNG-QHWHWDPRSA-N	C[C@H]1[C@@H]([C@H]([C@H]([C@@H](O1)OC[C@@H]2[C@H]([C@@H]([C@H]([C@@H](O2)OC3=C(OC4=CC(=CC(=C4C3=O)O)O)C5=CC=C(C=C5)O)O)O)O)O)O)O	3281.36	229545	5628.14	1234.59	184847	197273	85010.9	91544	199628	307743	89918.6	309794	122944	122983	125559
NEG_3103	[M-H]-	N,N-Dimethylguanosine	0.15716	1.28808	0.405017	310.117	2.429			Nucleosides, nucleotides, and analogues	Purine nucleosides		C12H17N5O5	RSPURTUNRHNVGF-IOSLPCCCSA-N	CN(C)C1=NC(=C2C(=N1)N(C=N2)[C@H]3[C@@H]([C@@H]([C@@H](CO)O3)O)O)O	4368.62	4041.06	2729.36	6156.75	12911.6	5751.28	5337.06	4752.83	5159.19	5660.73	4468.32	2538.34	7033.01	7032.8	6479.31
NEG_7373	[M-H]-	NP-000062(6)	0.083402	0.670267	0.00282404	563.135	2.966						C26H28O14	DRLZZQRQMWQRLZ-UHFFFAOYNA-N	O=C1C=C(OC2=C1C(O)=C(C(O)=C2C3OC(CO)C(O)C(O)C3O)C4OC(CO)C(O)C4O)C=5C=CC(O)=CC5	3408.98	5057.12	3161.66	2966.05	3767.65	5455.66	6761.08	5097.32	5854.22	6417.27	6071.51	5332.37	5065.67	5094.5	5116.09
NEG_1942	[M-H]-	N-Phenylacetylaspartic acid	0.0469905	0.454764	0.198585	250.07	2.771			Organic acids and derivatives	Carboxylic acids and derivatives	Amino acids, peptides, and analogues	C12H13NO5	SVFKZPQPMMZHLZ-UHFFFAOYSA-N	C1=CC=C(C=C1)CC(=NC(CC(=O)O)C(=O)O)O	117.747	1263.4	0	0	5180.95	15573.9	16754.4	5602.44	7957.34	9978.74	5778.17	2604.58	5002.51	5246.74	5003.04
NEG_7262	[M-H]-	Ochnaflavone 4'-methyl ether	0.180255	0.0053577	0.0623832	551.112	5.817						C31H20O10	PRQWQWSKFNQAOG-UHFFFAOYSA-N	COC1=C(C=C(C=C1)C2=CC(=O)C3=C(C=C(C=C3O2)O)O)OC4=CC=C(C=C4)C5=CC(=O)C6=C(C=C(C=C6O5)O)O	0	381.628	0	0	0	0	6117.48	9098.67	39367.1	10301.1	2715.17	3630.29	2132.44	1910.47	1912.7
NEG_3198	[M-H]-	Octadecanedioic acid	0.061493	0.937431	0.807223	313.236	10.049			Lipids and lipid-like molecules	Fatty Acyls	Fatty acids and conjugates	C18H34O4	BNJOQKFENDDGSC-UHFFFAOYSA-N	O=C(O)CCCCCCCCCCCCCCCCC(=O)O	1141.75	4760.82	2825.35	1370.38	2724.31	2474.86	2138.73	1593.42	4379.66	3588.62	2377.64	2240.43	2508.55	2509.02	2611.8
NEG_2500	[M-H]-	Octyl gallate	0.128315	0.261093	4.97557e-05	281.138	2.963						C15H22O5	NRPKURNSADTHLJ-UHFFFAOYSA-N	CCCCCCCCOC(=O)C1=CC(=C(C(=C1)O)O)O	807.355	2486.2	899.832	962.314	6704.06	7419.19	14223	11260.8	13480.2	11483.1	11477.9	11914.5	7590.02	7617.63	7700.79
NEG_2509	[M-H]-	Oleic acid	0.0368642	0.660552	0.269194	281.248	13.459		C00712	Lipids and lipid-like molecules	Fatty Acyls	Fatty acids and conjugates	C18H34O2	ZQPPMHVWECSIRJ-KTKRTIGZSA-N	O=C(O)CCCCCCCC=CCCCCCCCC	3342.1	6024.74	1120.17	3659.86	2435.69	14284.2	11525.8	6684.06	6501.68	6052.02	4821.74	11143.4	7643.89	7758.37	7644.01
NEG_593	[M-H]-	Orotic acid	0.524067	0.983229	0.755604	154.997	0.665		C00295	Organoheterocyclic compounds	Diazines	Pyrimidines and pyrimidine derivatives	C5H4N2O4	PXQPEWDEAKTCGB-UHFFFAOYSA-N	O=C(O)C=1N=C(O)N=C(O)C1	62387	67262	66883.3	52413.8	76253.6	65317.4	64698.1	63100.4	71574.3	64538	69526.9	63740.4	65364.8	65369.4	65862.7
NEG_4978	[M-H]-	Osajin	0.139929	1.42666	0.472326	403.159	2.512		C10511	Phenylpropanoids and polyketides	Isoflavonoids	Isoflavans	C25H24O5	DCTLJGWMHPGCOS-UHFFFAOYSA-N	O=C1C(=COC=2C=3C=CC(OC3C(=C(O)C12)CC=C(C)C)(C)C)C=4C=CC(O)=CC4	1597.13	12159.2	3526.96	1226.4	14336.3	6546.61	170.115	8207.37	5385.32	8097.42	3823.19	1928.41	7369.79	7371.89	7457.63
NEG_8496	[M-H]-	PA 35:2|PA 17:0_18:2	0.0661529	0.430228	0.0432167	685.469	11.948						C38H71O8P	FAKFGVATVCJIPF-UHFFFAOYSA-N	O=C(OCC(OC(=O)CCCCCCCC=CCC=CCCCCC)COP(=O)(O)O)CCCCCCCCCCCCCCCC	9492.2	16207	3223.53	3452.27	5386.67	15730.6	8983.26	29525.3	24091.6	5832.89	22773.6	33127.8	3773.59	4316.54	5828.56
NEG_8635	[M-H]-	PA 36:3|PA 18:1_18:2	0.495785	0.80821	0.259629	697.478	13.02						C39H71O8P	MVSJLGUSXDKOAR-UHFFFAOYSA-N	O=C(OCC(OC(=O)CCCCCCCC=CCC=CCCCCC)COP(=O)(O)O)CCCCCCCC=CCCCCCCCC	84668.2	69911.2	54345.5	68908.9	48453.2	117586	91306.9	77451	67172.2	77686.2	95259.1	140330	60573	61384.3	65137.7
NEG_8614	[M-H]-	PA 36:4|PA 18:2_18:2	2.48957	0.845587	0.125915	695.465	12.714						C39H69O8P	OBXRDFNCKFWKNY-UHFFFAOYSA-N	O=C(OCC(OC(=O)CCCCCCCC=CCC=CCCCCC)COP(=O)(O)O)CCCCCCCC=CCC=CCCCCC	1.53678e+06	1.44271e+06	1.50985e+06	1.79001e+06	962023	2.08947e+06	1.57252e+06	1.9454e+06	1.65164e+06	1.96094e+06	1.98628e+06	1.91797e+06	1.28634e+06	1.37698e+06	1.37661e+06
NEG_2030	[M-H]-	Palmitic acid	1.59549	0.803324	0.250418	255.232	11.199		C00249	Lipids and lipid-like molecules	Fatty Acyls	Fatty acids and conjugates	C16H32O2	IPCSVZSSVZVIGE-UHFFFAOYSA-N	O=C(O)CCCCCCCCCCCCCCC	899302	1.54096e+06	1.23266e+06	798202	286658	1.54111e+06	1.54332e+06	1.27938e+06	1.47833e+06	1.11497e+06	1.15677e+06	1.26826e+06	1.15973e+06	1.16031e+06	1.1765e+06
NEG_1992	[M-H]-	Palmitoleic acid	0.610042	1.25799	0.563869	253.218	11.006			Lipids and lipid-like molecules	Fatty Acyls	Fatty acids and conjugates	C16H30O2	SECPZKHBENQXJG-FPLPWBNLSA-N	O=C(O)CCCCCCCC=CCCCCCC	67523.8	82007.3	71549.9	63445	135310	240981	155581	46814.6	53194	47055.3	45395.3	177257	110564	110562	114341
NEG_1402	[M-H]-	Pantothenic acid	0.427384	1.57886	0.112651	218.101	1.889		C00864	Organic acids and derivatives	Carboxylic acids and derivatives	Amino acids, peptides, and analogues	C9H17NO5	GHOKWGTUZJEAQD-ZETCQYMHSA-N	CC(C)(CO)[C@H](C(=NCCC(=O)O)O)O	43142.8	46606.8	37100.6	29682.7	2800.76	44278.6	19869.2	21458.5	19531.5	27501.4	28674.6	11926.9	29613.6	29620.1	30013.6
NEG_9734	[M+HCOO]-	PC 36:5|PC 18:2_18:3	0.0741867	0.607635	0.116087	824.544	12.98						C44H78NO8P	HZGAVPNEGHQJID-UHFFFAOYSA-N	O=C(OCC(OC(=O)CCCCCCCC=CCC=CCC=CCC)COP(=O)([O-])OCC[N+](C)(C)C)CCCCCCCC=CCC=CCCCCC	6269.77	12267.5	6224.55	3136.14	742.189	4016.6	4844.59	13295.5	11700.1	7693.85	8988.75	7221.18	8011.17	8014.37	8109.22
NEG_8802	[M-H]-	PE 34:2	0.232977	0.882344	0.565452	714.505	13.69						C39H74NO8P	HBZNVZIRJWODIB-BCTRXSSUSA-N		13307.8	23444.7	22385.8	17892.8	3105.68	13330.2	19285.3	24954.3	15478.4	18112.8	13776.8	14322.6	14324.3	13926.5	13926.3
NEG_9058	[M-H]-	PE 36:3	0.41557	0.730446	0.420999	740.523	12.488						C41H76NO8P	GKAFCSRKMWFPSJ-RQOIEFAZSA-N		183136	176940	69698.4	65590.5	27666.3	105380	312905	99539.6	88749.2	138886	48047.3	172184	122650	126114	123776
NEG_9028	[M-H]-	PE 36:4	0.215238	0.868345	0.60021	738.506	13.313						C41H74NO8P	SSCDRSKJTAQNNB-MAZCIEHSSA-N		16507.1	30019.8	16039.6	16770.8	1930.81	10985.2	12430.8	26912.9	20079.3	13992.6	17652.3	15172.5	11783.7	11788.5	11931.6
NEG_9029	[M-H]-	PE 36:4|PE 18:2_18:2	1.6529	0.923654	0.78803	738.508	12.246						C41H74NO8P	SSCDRSKJTAQNNB-UHFFFAOYSA-N	O=C(OCC(OC(=O)CCCCCCCC=CCC=CCCCCC)COP(=O)(O)OCCN)CCCCCCCC=CCC=CCCCCC	1.64374e+06	2.24033e+06	811831	814920	351071	770086	1.91581e+06	878669	993518	1.40643e+06	810709	1.17502e+06	1.13263e+06	1.1567e+06	1.15558e+06
NEG_9013	[M-H]-	PE 36:5|PE 18:2_18:3	0.536989	0.807542	0.597251	736.492	12.059						C41H72NO8P	ZOXULAUECYWFFP-UHFFFAOYSA-N	O=C(OCC(OC(=O)CCCCCCCC=CCC=CCC=CCC)COP(=O)(O)OCCN)CCCCCCCC=CCC=CCCCCC	575299	816905	182300	104792	39221.8	190478	651663	258601	314423	410047	283062	446164	350722	350908	355997
NEG_4566	[M-H]-	Pentacosanoic acid	0.0619946	0.918406	0.588272	381.372	13.936			Lipids and lipid-like molecules	Fatty Acyls	Fatty acids and conjugates	C25H50O2	MWMPEAHGUXCSMY-UHFFFAOYSA-N	O=C(O)CCCCCCCCCCCCCCCCCCCCCCCC	944.954	989.572	818.666	1167.57	843.547	1782.14	936.036	1524.17	1103.2	1366.44	1000.9	1197.3	1638.47	1514.33	1507.31
NEG_1794	[M-H]-	Pentadecanoic acid	0.174855	1.1808	0.63729	241.216	10.615		C16537	Lipids and lipid-like molecules	Fatty Acyls	Fatty acids and conjugates	C15H30O2	WQEPLUUGTLDZJY-UHFFFAOYSA-N	O=C(O)CCCCCCCCCCCCCC	7723.87	24131.1	21238.6	6852.33	12773.7	11728.6	17834.9	4788.46	25505.7	5430.26	10898.4	7060.22	12600.2	13773.1	12595.3
NEG_6103	[M-H]-	Perfluorononanoic acid	0.0809731	3.62259	0.0622411	462.954	2.336			Organohalogen compounds	Alkyl halides	Alkyl fluorides	C9HF17O2	UZUFPBIDKMEQEQ-UHFFFAOYSA-N	C(=O)(C(C(C(C(C(C(C(C(F)(F)F)(F)F)(F)F)(F)F)(F)F)(F)F)(F)F)(F)F)O	1388.04	3682.32	1949.1	0	2719.36	553.217	1362.83	323.12	62.2482	300.956	121.922	669.997	1860.35	2099.13	1751.18
NEG_5741	[M-H]-	Perfluorooctyl phosphate	0.0686939	0.767453	0.234549	442.973	2.615			Benzenoids	Phenol ethers		C8H6F13O4P	FZTRDYSPWWJCOF-UHFFFAOYSA-N	C(COP(=O)(O)O)C(C(C(C(C(C(F)(F)F)(F)F)(F)F)(F)F)(F)F)(F)F	2082.89	2943.89	1996.65	512.441	3621.47	2405.94	3095.81	1991.94	3563.7	2463.94	2404.14	4153.6	2821.73	2481.49	2671
NEG_2845	[M-H2O-H]-	Peucenin	0.143169	0.392482	0.03635	299.017	4.635			Organoheterocyclic compounds	Benzopyrans	1-benzopyrans	C15H16O4	DTNGBIGBPPPNNB-UHFFFAOYSA-N	O=C1C=C(OC2=CC(O)=C(C(O)=C12)CC=C(C)C)C	672.202	5857.02	160.386	36.003	14698	7769.37	6658.03	9222.78	15515.1	12003	10465.7	20515.8	10181.8	10940.2	10758.1
NEG_8594	[M-H]-	PG 30:0	0.207993	0.720871	0.0695597	693.476	12.466						C36H71O10P	ZAXBYLHGBBMAAY-UHFFFAOYSA-N		21587.3	27588.9	20104.6	13509	12556	25666.7	19827	33366.1	33207.4	19119.6	27190.7	35158.9	16861	17867.7	17788.7
NEG_8862	[M-H]-	PG 32:1	0.0664309	0.629673	0.0430538	719.476	11.202						C38H73O10P	NOFOTAHTYLXZNV-PEZBUJJGSA-N	CCCCCCCCCCCCCCCC(=O)OCC(COP(=O)(O)OCC(CO)O)OC(=O)CCCCCCC/C=C\CCCCCC	2789.53	6182.2	5349.95	5856.54	6254	14016.5	13846.9	9942.52	10365.6	11420.3	10119.1	8543.45	8395.79	8667.19	8396.38
NEG_8864	[M-H]-	PG 32:1|PG 16:0_16:1	0.0376052	0.476034	0.0359517	719.489	12.933						C38H73O10P	NOFOTAHTYLXZNV-UHFFFAOYSA-N	O=C(OCC(OC(=O)CCCCCCCC=CCCCCCC)COP(=O)(O)OCC(O)CO)CCCCCCCCCCCCCCC	2205.23	7554.34	2974.18	6435.31	3402.55	18540.8	18317.2	18381.5	14966.3	9567.25	7900.72	17231.4	47315.8	48473.3	48424.3
NEG_9146	[M-H]-	PG 34:1|PG 16:0_18:1	0.427153	2.29155	0.0245518	747.516	13.171						C40H77O10P	PAZGBAOHGQRCBP-UHFFFAOYSA-N	O=C(OCC(OC(=O)CCCCCCCC=CCCCCCCCC)COP(=O)(O)OCC(O)CO)CCCCCCCCCCCCCCC	25375.6	22872.9	32913.6	29890	15966.4	53748.9	29826.2	14038.8	6013.33	8085.24	6882.19	14038.8	37306.5	36998.8	38552.1
NEG_419	[M-H]-	Phenylacetic acid	0.390998	0.945002	0.659621	135.044	3		C07086	Benzenoids	Benzene and substituted derivatives		C8H8O2	WLJVXDMOQOGPHL-UHFFFAOYSA-N	C1=CC=C(C=C1)CC(=O)O	44871.8	43935.3	42600.3	22269.1	55180.9	40680.7	54511	40929	45759.2	44418.1	31864	46579.7	42697.8	43173.5	43165.4
NEG_3024	[M-H]-	Phenylbutazone	0.638773	1.04369	0.944251	307.141	3.645		C07440	Benzenoids	Benzene and substituted derivatives		C19H20N2O2	VYMDGNCVAMGZFE-UHFFFAOYSA-N	CCCCC1C(=O)N(C2=CC=CC=C2)N(C3=CC=CC=C3)C1=O	250371	240034	30648.2	36243.5	398635	1.41987e+06	214533	481099	319112	599879	606393	55331.8	330533	332959	332940
NEG_678	[M-H]-	Phenylpyruvic acid	0.661956	0.229662	0.00463912	163.04	2.547		C00166	Benzenoids	Benzene and substituted derivatives	Phenylpyruvic acid derivatives	C9H8O3	BTNMPGBKDVTSJY-UHFFFAOYSA-N	O=C(O)C(=O)CC=1C=CC=CC1	5894.47	96168.8	3971.09	3939.53	97846.7	51007.5	99871.3	170687	318367	156795	115196	266081	109778	109821	111108
NEG_5585	[M-H]-	Phloridzin	0.145317	0.344115	0.0445284	435.13	5.338						C21H24O10	XQWBNXSENPTIDY-VKULZHRJSA-N	C1=CC(=CC=C1CCC(=O)C2=C(C=C(C=C2O[C@@H]3[C@H]([C@@H]([C@H]([C@@H](O3)CO)O)O)O)O)O)O.O.O	0	13623.8	0	0	5599.86	9668.31	5638.25	13132.3	16145.2	28257.1	11689.6	9097.96	9125.34	9609.65	9608.74
NEG_9794	[M-H]-	PI 34:1	0.049912	0.581162	0.00952866	835.517	12.616						C43H81O13P	PDLAMJKMOKWLAJ-ZCXUNETKSA-N		903.43	1237.91	1111.62	1059.71	33.3312	821.09	1535.88	1626.16	1551.23	1665.95	1127.87	1383.89	1554.07	1619.95	1620.05
NEG_9877	[M-H]-	PI 35:2	0.109853	1.52716	0.491417	847.531	12.015						C44H81O13P	AJAKJCJJRMUWFW-OHNCOSGTSA-N		354.289	3639.64	62.9437	57.1941	8161.91	7744.6	3775.8	1049.55	1598.05	1730.64	2086.18	2869.43	2387.62	2385.49	2621.57
NEG_9938	[M-H]-	PI 36:2	0.0881726	0.53059	0.102649	861.546	13.231						C45H83O13P	KZVRAFHIKMDULK-MLWYYCKJSA-N		5393.73	6008.77	3166.06	3414.97	106.95	4621.87	3509.05	12383.6	6418.19	8974.56	9859.26	1661.17	9219.22	9277.33	9426.31
NEG_9911	[M-H]-	PI 36:5	0.109507	0.416931	0.0393054	855.503	12.324						C45H77O13P	FQGSWQFJOVVRRB-LPHKCNJWSA-N		14507.6	19560.5	5851.52	4275.26	1489.68	7161.76	6503.81	29716.8	24764.1	27591.8	29717.4	8457.02	12294.1	12298	12980.3
NEG_2019	[M-H]-	Pinocembrin	0.0590543	0.882478	0.535324	255.071	5.708		C09827	Phenylpropanoids and polyketides	Flavonoids	Flavans	C15H12O4	URFCJEUYXNAHFI-ZDUSSCGKSA-N	C1[C@H](OC2=CC(=CC(=C2C1=O)O)O)C3=CC=CC=C3	718.688	1689.69	2118.6	867.18	2125.31	2465.26	1895.7	1265.22	2594.19	1813.91	2086.95	1658.46	2002.56	2045.04	2061.81
NEG_8499	[M-H]-	PMeOH 34:2|PMeOH 16:0_18:2	0.315498	0.591219	0.0812071	685.482	13.06						C38H71O8P	PXPCKHZLDQZOMG-UHFFFAOYSA-N	O=C(OCC(OC(=O)CCCCCCCC=CCC=CCCCCC)COP(=O)(O)OC)CCCCCCCCCCCCCCC	111174	204403	90796.2	151683	39989.2	424872	268832	361631	342396	299544	198195	259585	256159	259607	259708
NEG_8751	[M-H]-	PMeOH 36:4|PMeOH 18:2_18:2	0.227489	0.703933	0.209457	709.479	12.795						C40H71O8P	BLNISTBNTVSITR-UHFFFAOYSA-N	O=C(OCC(OC(=O)CCCCCCCC=CCC=CCCCCC)COP(=O)(O)OC)CCCCCCCC=CCC=CCCCCC	30075.7	69482.8	28873.9	54773.8	22577.4	117456	67078.8	102592	96722.8	81761.3	52755.6	58280.6	69659.8	70993.4	70992.5
NEG_6041	[M+FA-H]-	(-)-Podophyllotoxin	0.232597	0.131172	0.0094481	459.125	4.812						C22H22O8	YJGVMLPVUAXIQN-UHFFFAOYNA-N	O=C1OCC2C(O)C3=CC=4OCOC4C=C3C(C5=CC(OC)=C(OC)C(OC)=C5)C12	23.3862	8796.83	62.1933	0	5999.64	2010.43	7484.05	16964.5	34371.7	13961.7	13452.9	42546	10708.7	10710.3	10819.6
NEG_6495	[M-H]-	Polygalic acid	0.476259	0.936319	0.56304	487.306	4.492						C29H44O6	VZRKWGPIZJDNHC-RFBWYFLRSA-N	C[C@@]12CCC3[C@@](C1CCC4=C2CC[C@@]5(C4CC(CC5)(C)C)C(=O)O)(C[C@@H]([C@@H]([C@@]3(C)C(=O)O)O)O)C	54675.4	46545	54879	53026.2	48609.4	49729	48325.7	45871.6	43345.5	77391.5	47013.8	66426.9	44521.6	45437.4	44522.8
NEG_201	[M-H]-	Proline	0.132325	0.656366	0.377319	114.055	0.678		C00148	Organic acids and derivatives	Carboxylic acids and derivatives	Amino acids, peptides, and analogues	C5H9NO2	ONIBWKKTOPOVIA-BYPYZUCNSA-N	C1C[C@@H](C(=O)O)NC1	10691.1	18515.3	6712.87	4332.18	47216.5	129115	72055.1	60985.6	67848.6	45401.8	45025.5	38655.6	47354.3	50524.6	47369.5
NEG_4861	[M-H]-	Propoxycarbazone	0.175625	0.867642	0.251794	397.078	0.753			Benzenoids	Benzene and substituted derivatives	Benzoic acids and derivatives	C15H18N4O7S	JTHMVYBOQLDDIY-UHFFFAOYSA-N	CCCOC1=NN(C(=NS(=O)(=O)C2=C(C=CC=C2)C(=O)OC)O)C(=O)N1C	7754.12	5307.18	6599.03	9156.58	10364.7	8102.27	8770.47	7080.83	11698.7	7844.04	9909.11	9193.9	9997.35	9998.32	9611.34
NEG_745	[M-H]-	P-Toluenesulfonic acid	0.196756	1.09441	0.696951	171.01	2.691		C06677	Benzenoids	Benzene and substituted derivatives	Benzenesulfonic acids and derivatives	C7H8O3S	JOXIMZWYDAKGHI-UHFFFAOYSA-N	O=S(=O)(O)C1=CC=C(C=C1)C	11233.5	2991.16	4883.01	7683.27	9086.07	7988.53	5870.52	5371.77	4075.31	6287.39	11260.3	7216.02	6941	6688.05	7219.94
NEG_2892	[M-H]-	Quercetin	0.114423	1.20604	0.743861	301.035	5.612		C00389	Phenylpropanoids and polyketides	Flavonoids	Flavones	C15H10O7	REFJWTPEDVJJIY-UHFFFAOYSA-N	O=C1C(O)=C(OC=2C=C(O)C=C(O)C12)C=3C=CC(O)=C(O)C3	270.756	37318.1	2290.87	1525.31	12626.9	16689.5	9248.5	6359.51	12659.2	9940.33	5091.11	15341	9612.55	9974.92	9975.31
NEG_9199	[M-H]-	Quercetin 3-O-[2''-O-(6'''-O-p-coumaroyl)-b-D-glucopyranosyl]-a-L-rhamnopyranoside	0.0987031	0.518058	0.18333	755.189	4.782						C36H36O18	LSMKTLJKBSXMMR-UHFFFAOYNA-N	O=C(OCC1OC(OC2C(O)C(O)C(OC2OC=3C(=O)C=4C(O)=CC(O)=CC4OC3C=5C=CC(O)=C(O)C5)C)C(O)C(O)C1O)C=CC6=CC=C(O)C=C6	0	1692.61	0	0	8774.16	4038.29	4304.63	2683.23	5926.86	5107.92	3103.92	6872.36	3003.09	2644.41	2999.19
NEG_1028	[M-H]-	Quinic acid	0.50981	1.52948	0.411809	191.055	2.171						C7H12O6	AAWZDTNXLSGCEK-WYWMIBKRSA-N	C1[C@H]([C@H]([C@@H](C[C@@]1(C(=O)O)O)O)O)O	82328.5	164338	162828	52882.9	32.9183	11054.7	18583.9	45929.2	90662.8	33029.3	33209.9	88145.6	51677.4	19038.2	51416.7
NEG_2870	[M-H]-	(R)-2-Hydroxystearic acid	0.134612	0.983378	0.917517	299.255	11.943						C18H36O3	KIHBGTRZFAVZRV-QGZVFWFLSA-N	CCCCCCCCCCCCCCCC[C@H](C(=O)O)O	3115.97	4554.36	5515.29	6105.43	2494.85	5269.43	6434.93	3899.09	5040.82	4499.28	3695.1	3943.43	5982.64	5993.56	5792.23
NEG_10048	[M-H]-	Raddeanin A	0.0866804	0.333707	0.00393408	895.499	11.462						C47H76O16	VQQGPFFHGWNIGX-ARTIZJHXSA-N	CC1C(C(C(C(O1)OC2C(C(C(OC2OC3C(C(COC3OC4CC[C@]5(C(C4(C)C)CC[C@@]6(C5CC=C7[C@]6(CC[C@@]8(C7CC(CC8)(C)C)C(=O)O)C)C)C)O)O)CO)O)O)O)O)O	642.197	3812.13	1407.98	652.817	4235.92	4661.62	10001.1	4543.69	6863.84	7732.49	5199.28	11845.9	4823.58	4822.67	4403.54
NEG_7504	[M-H]-	Rhoifolin	0.0565765	0.46607	0.0910481	579.145	5.22			Phenylpropanoids and polyketides	Flavonoids	Flavonoid glycosides	C27H30O14	RPMNUQRUHXIGHK-PYXJVEIZSA-N	O=C1C=C(OC2=CC(OC3OC(CO)C(O)C(O)C3OC4OC(C)C(O)C(O)C4O)=CC(O)=C12)C=5C=CC(O)=CC5	0	3888.24	0	0	2025.84	5270.72	3708.6	1905.81	4751.67	6704.38	3636.26	3291.4	2109.98	2123.46	2217.38
NEG_471	[M-H]-	(S)-3-Amino-5-methyl-hexanoic acid	0.526447	1.30206	0.466823	144.102	2.191			Organic acids and derivatives	Carboxylic acids and derivatives	Amino acids, peptides, and analogues	C7H15NO2	MLYMSIKVLAPCAK-LURJTMIESA-N	CC(C)C[C@@H](CC(=O)O)N	101041	46357	31467.8	46572.6	35212.7	131566	33556.4	56006.6	44771.3	80286.7	77128.8	9478.36	57277.3	58280.1	58267.5
NEG_4592	[M-H]-	S-Adenosyl-L-homocysteine	0.0294693	0.626146	0.381591	383.12	0.775		C00021	Nucleosides, nucleotides, and analogues	5'-deoxyribonucleosides	5'-deoxy-5'-thionucleosides	C14H20N6O5S	ZJUKTBDSGOFHSH-WFMPWKQPSA-N	C(CSC[C@@H]1[C@H]([C@H]([C@H](N2C=NC3=C2N=CN=C3N)O1)O)O)[C@@H](C(=O)O)N	6208.03	5636.49	255.766	120.612	158.798	2184.34	217.558	4161.2	5784.17	1599.53	7492.7	4004.62	412.945	390.826	687.608
NEG_10127	[M-H]-	Saikosaponin C	0.0722784	0.702608	0.261558	925.502	7.512						C48H78O17	PYJMYPPFWASOJX-UHFFFAOYNA-N	OCC1OC(OCC2OC(OC3CCC4(C)C5C=CC6=C7CC(C)(C)CCC7(CO)C(O)CC6(C)C5(C)CCC4C3(C)C)C(O)C(O)C2OC8OC(C)C(O)C(O)C8O)C(O)C(O)C1O	2402.15	1894.47	2372.53	1890.13	2418.6	1957.39	2028.73	1456.6	2040.83	5954.29	2066.74	4863.17	2457.88	2459.33	2537.93
NEG_437	[M-H]-	Salicylic acid	0.546345	1.10717	0.651449	137.023	2.861		C00805	Benzenoids	Benzene and substituted derivatives	Benzoic acids and derivatives	C7H6O3	YGSDEFSMJLZEOE-UHFFFAOYSA-N		74358	123480	103456	91563.7	64396.9	20200.6	95385.4	88350.5	59914.6	64899.7	77885.9	44802.5	71384.1	71401.6	73732.8
NEG_2856	[M-H]-	Salicylic acid glucoside	0.0268716	0.686359	0.308874	299.078	0.834			Organic oxygen compounds	Organooxygen compounds	Carbohydrates and carbohydrate conjugates	C13H16O8	TZPBMNKOLMSJPF-UHFFFAOYSA-N	C1=CC(=C(C=C1)OC2C(C(C(C(CO)O2)O)O)O)C(=O)O	2515.55	8446.73	3446.44	1544.92	0	11213.2	7457.43	3933.14	7948.69	7567.01	4558.33	8116.46	6890.2	6448.42	6892.66
NEG_4901	[M-H]-	Scopolin	0.0976793	1.52603	0.301052	399.09	2.331			Phenylpropanoids and polyketides	Coumarins and derivatives	Coumarin glycosides	C16H18O9	SGTCGCCQZOUMJJ-YMILTQATSA-N	COC1=C(C=C2C(=C1)C=CC(=O)O2)O[C@H]3[C@@H]([C@H]([C@@H]([C@H](O3)CO)O)O)O	3430.06	10270.6	5131.15	643.312	4090.66	2698.28	4021	2473.31	1685.41	2391.98	2658.84	3980.17	3685.19	3690.36	3761.8
NEG_8484	[M-H]-	Secoisolariciresinol diglucoside	0.230094	0.413025	0.0248399	685.266	5.294						C32H46O16	SBVBJPHMDABKJV-UHFFFAOYNA-N	OC1=CC=C(C=C1OC)CC(COC2OC(CO)C(O)C(O)C2O)C(COC3OC(CO)C(O)C(O)C3O)CC4=CC=C(O)C(OC)=C4	6873.96	27504.9	5598.01	7760.53	55680.3	21123.2	48019.9	38406.7	51159.6	32595.6	43740.9	87610.6	38927.3	40057	40056.2
NEG_114	[M-H]-	Serine	0.65031	0.868539	0.236394	104.035	0.629		C00065	Organic acids and derivatives	Carboxylic acids and derivatives	Amino acids, peptides, and analogues	C3H7NO3	MTCFGRXMJLQNBG-REOHCLBHSA-N	O=C(O)C(N)CO	115724	111071	102050	99617.2	97591.4	146263	96693.9	146515	117091	141674	167969	104136	120702	126545	126500
NEG_6888	[M-H]-	Sibiricose A5	0.100379	0.777238	0.439233	517.154	3.263			Phenylpropanoids and polyketides	Cinnamic acids and derivatives	Hydroxycinnamic acids and derivatives	C22H30O14	ZPEADZHVGOCGKH-YQTDNFGYSA-N	COC1=C(C=CC(=C1)/C=C/C(=O)O[C@H]2[C@@H]([C@H](O[C@@]2(CO)O[C@@H]3[C@@H]([C@H]([C@@H]([C@H](O3)CO)O)O)O)CO)O)O	1351.06	3991.16	1737.49	2874.18	11837.5	8322.87	8607.85	6206.99	6218.95	6122.81	4645.23	6943.4	5395.44	5468.1	5487.59
NEG_1519	[M-H]-	Sinapic acid	0.0864627	0.158172	9.61698e-06	223.058	3.994						C11H12O5	PCMORTLOPMLEFB-UHFFFAOYSA-N	O=C(O)C=CC=1C=C(OC)C(O)=C(OC)C1	522.02	447.36	343.353	97.8259	840.727	1167.71	4223.49	3733.81	4193.34	4281.43	2327.99	2855.68	1863.58	1866.56	1927.97
NEG_10101	[M-H]-	Solasodine base + 2H, 1O, O-Hex-Hex-Hex	0.0331661	0.481243	0.0530753	916.483	12.535			Lipids and lipid-like molecules	Steroids and steroid derivatives	Steroidal glycosides	C45H75NO18	BEHAFIHZKYCTOR-UHFFFAOYSA-N	CC1CC(C2(C(C)C3C(CC4C5CCC6CC(CCC6(C)C5CCC43C)OC7C(C(C(C(CO)O7)OC8C(C(C(C(CO)O8)O)O)OC9C(C(C(C(CO)O9)O)O)O)O)O)O2)NC1)O	1464.5	1824.2	458.924	502.962	0	565.518	878.057	2517.49	1878.83	1657.41	2192.34	883.512	1654.93	1658.5	1771.53
NEG_4263	[M-H]-	Speciophylline	0.225254	2.40239	0.0516697	367.162	8.406						C21H24N2O4	JMIAZDVHNCCPDM-UHFFFAOYNA-N	O=C(OC)C1=COC(C)C2CN3CCC4(C(O)=NC=5C=CC=CC54)C3CC12	6905.85	4831.54	4302.3	5025.14	16798.3	8495.16	4250.86	1719.97	1174.01	2550.57	4031.48	5569.82	4834.15	4994.7	4994.79
NEG_2558	[M-H]-	Stearic acid	0.351719	0.952666	0.314027	283.262	11.003		C01530	Lipids and lipid-like molecules	Fatty Acyls	Fatty acids and conjugates	C18H36O2	QIQXTHQIDYTFRH-UHFFFAOYSA-N	O=C(O)CCCCCCCCCCCCCCCCC	26782.7	27271.5	28294.5	32982.7	29053.9	29740	28796.5	32913.5	27997.8	32083	27923.6	33062.6	27720.1	29905.2	29902.2
NEG_4342	[M+FA-H]-	Stenophylline A	0.138567	1.81765	0.460011	371.096	2.23		C05158	Organic oxygen compounds	Organooxygen compounds	Carbohydrates and carbohydrate conjugates	C15H18O8	GVRIYIMNJGULCZ-ZMKUSUEASA-N	C1=CC(=C(C=C1)O[C@H]2[C@@H]([C@H]([C@@H]([C@@H](CO)O2)O)O)O)/C=C/C(=O)O	28815.1	151458	25724.8	5185.32	546.455	25408.6	35536.7	20133.6	12730.9	20024.2	15989.6	26049.1	31747.9	31780.2	32404
NEG_247	[M-H]-	Succinic acid	0.349692	1.11526	0.630981	117.019	0.722			Organic acids and derivatives	Carboxylic acids and derivatives	Dicarboxylic acids and derivatives	C4H6O4	KDYFGRWQOYBRFD-UHFFFAOYSA-N	C(CC(=O)O)C(=O)O	18295.7	33818.6	25695.7	29466.9	57249.1	32073	44575	21074.2	19566.8	36655.6	21221.7	33187.4	30610.7	31206.4	31206
NEG_3758	[M-H]-	Sucrose (α-D-glucopyranosyl-β-D-fructofuranoside)	0.325144	0.790266	0.112876	341.111	0.658		C00089	Organic oxygen compounds	Organooxygen compounds	Carbohydrates and carbohydrate conjugates	C12H22O11	CZMRCDWAGMRECN-UGDNZRGBSA-N	C([C@@H]1[C@H]([C@@H]([C@H]([C@H](O1)O[C@@]2(CO)[C@H]([C@@H]([C@@H](CO)O2)O)O)O)O)O)O	34304.7	59468.7	27316.6	35115.1	49794.8	51548	46685.3	52846.9	62120.9	45030.7	48395.7	70820.7	48785	50508.7	49925
NEG_3058	[M-H]-	Sulfadimethoxine	0.046158	0.478803	0.175602	309.067	1.752			Benzenoids	Benzene and substituted derivatives	Benzenesulfonamides	C12H14N4O4S	ZZORFUFYDOWNEF-UHFFFAOYSA-N	COC1=CC(=NC(=N1)OC)NS(=O)(=O)C2=CC=C(C=C2)N	44.7009	46.477	63.9785	51.4847	3116.16	1618.29	1710.73	822.583	1287.95	1652.8	3160.98	1684.64	2573.74	2574.13	2625.8
NEG_6851	[M-H]-	Taurocholic acid	0.0533799	5.46751	0.425233	514.282	7.661		C05122	Lipids and lipid-like molecules	Steroids and steroid derivatives	Bile acids, alcohols and derivatives	C26H45NO7S	WBWWGRHZICKQGZ-HZAMXZRMSA-N	O=S(=O)(O)CCN=C(O)CCC(C)C1CCC2C3C(O)CC4CC(O)CCC4(C)C3CC(O)C12C	385.813	74915.7	990.888	0	0	27.7341	8122.95	28.2877	28.3412	1796.1	3157.14	826.014	8287.42	8376.84	8375.9
NEG_4281	[M-H]-	Tetracosanoic acid	0.0762486	1.27894	0.377122	367.355	13.436		C08320	Lipids and lipid-like molecules	Fatty Acyls	Fatty acids and conjugates	C24H48O2	QZZGJDVWLFXDLK-UHFFFAOYSA-N		975.968	1764.42	1947.96	1299.41	640.566	3194.7	1544.71	1234.19	1661.87	885.874	1174.95	1179	2500.54	2196.47	2241.14
NEG_7637	[M-H]-	Tiliroside	0.121545	0.739234	0.106767	593.156	12.514			Phenylpropanoids and polyketides	Flavonoids	Flavonoid glycosides	C30H26O13	DVGGLGXQSFURLP-VWMSDXGPSA-N		5909.87	7529.85	6390.37	4537.76	1254.63	4528.94	5533.36	6329.77	8311.46	6293.66	6219.01	8100.13	7919.77	7946.27	8055.87
NEG_3760	[M-H]-	Trehalose (α,α-D-glucopyranosyl-D-glucopyranoside)	0.0785859	0.391278	0.0644028	341.113	4.723		C01083	Organic oxygen compounds	Organooxygen compounds	Carbohydrates and carbohydrate conjugates	C12H22O11	HDTRYLNUVZCQOY-LIZSDCNHSA-N	C([C@@H]1[C@H]([C@@H]([C@H]([C@H](O1)O[C@@H]2[C@@H]([C@H]([C@@H]([C@@H](CO)O2)O)O)O)O)O)O)O	6532.35	5318.22	1890.61	3253.01	15641.5	5982.5	7616.34	20549.1	21169.3	4497.04	11298.4	33567.5	13505.6	13514.3	13728.1
NEG_4793	[M-H]-	Triamcinolone	0.27001	1.51718	0.00266211	393.172	10.015			Lipids and lipid-like molecules	Steroids and steroid derivatives	Hydroxysteroids	C21H27FO6	GFNANZIMVAIWHM-OBYCQNJPSA-N	C[C@@]12C=CC(=O)C=C2CC[C@H]3[C@@H]4C[C@H]([C@](C(=O)CO)([C@@]4(C)C[C@@H]([C@@]31F)O)O)O	14100.4	9445.46	10833.7	9756	12879.5	15022.6	8280.1	7282.44	7777.98	7710.09	6812.45	9618.36	10025.1	10038.6	10741.1
NEG_8401	[M-H]-	Tricaffeoyl quinic acid	0.271912	0.0810103	0.180657	677.149	4.969			Organic oxygen compounds	Organooxygen compounds	Alcohols and polyols	C34H30O15	OAFXTKGAKYAFSI-UHFFFAOYSA-N	C1=C(C=CC(=O)OC2CC(CC(C2OC(=O)C=CC3=CC=C(C(=C3)O)O)OC(=O)C=CC4=CC=C(C(=C4)O)O)(C(=O)O)O)C=C(C(=C1)O)O	2548.34	18280.7	4006.72	1915.85	2877.8	492.533	599.754	27247.9	77330	4812.06	10966.1	250872	19034.4	19527.5	19445.5
NEG_1356	[M-H]-	Tridecanoic acid	0.205519	1.153	0.591045	213.185	10.468			Lipids and lipid-like molecules	Fatty Acyls	Fatty acids and conjugates	C13H26O2	SZHOJFHSIKHZHA-UHFFFAOYSA-N	O=C(O)CCCCCCCCCCCC	9549.7	26381.8	19950.3	10826.3	12241.7	14679.7	17722.4	6785.73	24061.1	8665.46	14035.2	9935.46	13410.8	13413.6	13924.3
NEG_692	[M-H]-	Tropic acid	0.120594	1.63725	0.263664	165.055	3.254		C01456	Organic acids and derivatives	Hydroxy acids and derivatives	Beta hydroxy acids and derivatives	C9H10O3	JACRWUWPXAESPB-UHFFFAOYSA-N	O=C(O)C(C=1C=CC=CC1)CO	6209.07	4163.49	695.522	722.004	6348.84	7193	941.257	4880.55	1811.25	3249.38	4109.82	479.96	3128.23	3294.46	3282.14
NEG_1174	[M-H]-	Tryptophan	1.3768	1.09825	0.568693	203.083	2.396		C00078	Organoheterocyclic compounds	Indoles and derivatives	Indolyl carboxylic acids and derivatives	C11H12N2O2	QIVBCDIJIAJPQS-VIFPVBQESA-N	C1=CC=C2C(=C1)C(=CN2)C[C@@H](C(=O)O)N	479598	466417	248310	314477	613335	665936	367498	473526	508975	367701	428428	392528	435942	435958	443950
NEG_884	[M-H]-	Tyrosine	1.05664	1.7738	0.104708	180.067	0.82		C00082	Organic acids and derivatives	Carboxylic acids and derivatives	Amino acids, peptides, and analogues	C9H11NO3	OUYCCCASQSFEME-QMMMGPOBSA-N	C1=C(C=CC(=C1)O)C[C@@H](C(=O)O)N	424525	431384	163359	160840	116921	215288	95924.8	188625	191983	155354	170574	50128.2	192399	192501	193352
NEG_652	[M-H]-	Umbelliferone	0.02239	0.414801	0.232604	161.026	4.244		C09315	Phenylpropanoids and polyketides	Coumarins and derivatives	Hydroxycoumarins	C9H6O3	ORHBXUUXSCNDEV-UHFFFAOYSA-N	C1=CC(=CC2=C1C=CC(=O)O2)O	2060.14	6202.47	3688.82	1693.6	670.455	102.04	694.423	4339.12	9322.79	1603.59	2174.13	16623.6	4090.18	4307.11	4307.74
NEG_9352	[M-H]-	Unguisin E	0.0808485	0.827621	0.568674	771.404	9.112			Organic acids and derivatives	Peptidomimetics	Hybrid peptides	C41H56N8O7	NZNSTOHSZZLSNP-UHFFFAOYSA-N	OC1=NC(C(O)=NC(C(O)=NC(C(O)=NC(C(O)=NC(C(O)=NC(C(O)=NCCC1)CC2=CNC=3C=CC=CC32)C)C(C)C)C(C=4C=CC=CC4)C)C(C)C)C	1886.78	3251.13	851.795	718.099	6252.05	5638.05	4745.1	2398.12	4067.44	5454.61	2641.68	3164.56	3068.58	3070.92	3121.26
NEG_1811	[M-H]-	Uridine	0.848124	0.681335	0.0263264	243.063	0.821		C00299	Nucleosides, nucleotides, and analogues	Pyrimidine nucleosides		C9H12N2O6	DRTQHJPVMGBUCF-XVFCMESISA-N	O=C1N=C(O)C=CN1C2OC(CO)C(O)C2O	353362	252608	205354	329744	441537	510458	550405	553352	545433	544191	575240	303383	424204	428285	428245
NEG_3360	[M-H]-	URIDINE-5-MONOPHOSPHATE	0.959912	1.06644	0.732215	323.026	0.681						C9H13N2O9P	DJJCXFVJDGTHFX-UHFFFAOYSA-N	C1=CN(C2C(C(C(COP(=O)(O)O)O2)O)O)C(=O)NC1=O	127918	178287	192095	263540	414710	303443	243467	209059	202403	211863	251950	269047	243994	236409	248326
NEG_7501	[M-H]-	Uridine diphosphate glucuronic acid	0.119068	0.373602	0.034015	579.026	0.584		C00167	Nucleosides, nucleotides, and analogues	Pyrimidine nucleotides	Pyrimidine nucleotide sugars	C15H22N2O18P2	HDYANYHVCAPMJV-LXQIFKJMSA-N	C1=CN([C@H]2[C@@H]([C@@H]([C@@H](COP(=O)(O)OP(=O)(O)O[C@@H]3[C@@H]([C@H]([C@@H]([C@@H](C(=O)O)O3)O)O)O)O2)O)O)C(=O)N=C1O	2577.2	3163.79	3682.04	3481.34	28154	30515.2	11000.6	23876	34111.7	42528	52855.3	27205.8	20721.3	20723.9	21215.2
NEG_5477	[M-H]-	Vitamin E	0.0639423	0.51005	0.0421929	429.371	13.275		C02477	Lipids and lipid-like molecules	Prenol lipids	Quinone and hydroquinone lipids	C29H50O2	GVJHHUAWPYXKBD-IEOSBIPESA-N	OC=1C(=C(C=2OC(C)(CCC2C1C)CCCC(C)CCCC(C)CCCC(C)C)C)C	4470.76	3707.29	1790.97	2253.61	37.8693	2545.37	3254.63	5510	5145.94	2964.74	3895.95	8257.02	3750.37	3761.84	3970.65
NEG_2541	[M-H]-	Xanthosine	0.112741	2.89489	0.204801	283.067	1.707		C01762	Nucleosides, nucleotides, and analogues	Purine nucleosides			UBORTCNDUKBEOP-UUOKFMHZSA-N	C1=NC2=C(N1[C@H]3[C@@H]([C@@H]([C@H](O3)CO)O)O)NC(=O)NC2=O	215.857	4610.73	98.5499	71.8717	7638.88	3138.49	573.133	910.834	1094.97	951.034	1163.65	755.417	1352.02	1356.39	1403.61
NEG_1029			0.220228	0.345955	0.0227901	191.056	2.884									9240.64	17632.9	4548.57	4425.65	38617.5	31731.6	42281.3	36004.8	65588.4	36520	27440.7	99131.9	30531.4	33036.2	33029.2
